# Supplementary material for: Mitochondrial RNA cytosolic leakage drives the SASP
Source: Nat Commun. 2025 Dec 15;16:10992. doi: 10.1038/s41467-025-66159-z (PMC12705736; doi:10.1038/s41467-025-66159-z)
Supplement: Supplementary file 4 — Source data [file 41467_2025_66159_MOESM4_ESM.zip]

Archive with 20 entries (18 files):
- VictorelliSD/
- VictorelliSD/Original WB images_compressed.pptx
- VictorelliSD/VictorelliSD/
- VictorelliSD/VictorelliSD/SD1.xlsx
- VictorelliSD/VictorelliSD/SD10.xlsx
- VictorelliSD/VictorelliSD/SD11.xlsx
- VictorelliSD/VictorelliSD/SD12.xlsx
- VictorelliSD/VictorelliSD/SD13.xlsx
- VictorelliSD/VictorelliSD/SD14.xlsx
- VictorelliSD/VictorelliSD/SD15.xlsx
- VictorelliSD/VictorelliSD/SD16.xlsx
- VictorelliSD/VictorelliSD/SD17.xlsx
- VictorelliSD/VictorelliSD/SD2.xlsx
- VictorelliSD/VictorelliSD/SD3.xlsx
- VictorelliSD/VictorelliSD/SD4.xlsx
- VictorelliSD/VictorelliSD/SD5.xlsx
- VictorelliSD/VictorelliSD/SD6.xlsx
- VictorelliSD/VictorelliSD/SD7.xlsx
- VictorelliSD/VictorelliSD/SD8.xlsx
- VictorelliSD/VictorelliSD/SD9.xlsx
