# Supplementary material for: Mitochondrial RNA cytosolic leakage drives the SASP
Source: Nat Commun. 2025 Dec 15;16:10992. doi: 10.1038/s41467-025-66159-z (PMC12705736; doi:10.1038/s41467-025-66159-z)
Supplement: Supplementary file 4 — Source data [file 41467_2025_66159_MOESM4_ESM.zip › VictorelliSD/VictorelliSD/SD1.xlsx]

## Sheet: Fig. 1b
Cytosolic J2 foci/ cell/ image
Prol	Sen
8	38.5
24.8	22
32.3333	138
25.5	18
37.25	54
15.8	9
16.4444	16
36.25	12
25.6667	56
25.6667	16.5
45.8	75.3333
43.4	22.5
61	117
22.25	144.5
16.2	150
18.6667	57
3.66667	87
18.6667	24.5
44	103
14.2	50.5
6.25	55
8.75	65
9.57143	33.6667
4.13333	28
8.7	67
10.3333	71
11.5714	75
10.5	70
25.5	101
9	70
16.5	50
6.27273	26.3333
37	24.6667
18.8	73
13.4286	59
11	81
5.58333	75

## Sheet: Fig. 1d
	Prol			Sen
MT-ND5	1.09393	0.483577	1.89036	69.5367	17.508	52.9945
MT-ND6	1.1489	0.506481	1.71851	71.7103	20.601	71.4201
MT-CYB	1.12343	0.47756	1.86391	59.8866	16.5061	37.833
MT-COI	1.97144	0.801609	0.632782	56.407	26.6386	49.8162

## Sheet: Fig. 1e
	Prol			Sen
RIG-I	1.04527	1.007	0.950041	2.31446	2.55114	2.90433
MDA5	0.981327	1.11009	0.917971	6.71631	6.59416	6.83393
TLR3	1.07135	0.846405	1.10278	2.95638	3.73629	3.28694

## Sheet: Fig. 1g
Raw Int. Density
	Prol 1	Prol 2	Prol 3	IR 1	IR 2	IR 3
MDA5	53584	76839	69758	181484	158635	155745
RIG-I	41584	79191	57880	120900	116530	122809
TLR3	45019	52341	40679	127690	103935	133109
Tubulin	213913	230692	189861	213466	214598	200946
Normalized by Tubulin
	Prol 1	Prol 2	Prol 3	IR 1	IR 2	IR 3		Average Prol
MDA5	0.250494	0.33308	0.367416	0.850178	0.739219	0.775059		0.316997
RIG-I	0.194397	0.343276	0.304855	0.566367	0.543015	0.611154		0.280842
TLR3	0.210455	0.226887	0.214257	0.598175	0.484324	0.662412		0.217199
Normalized by Tubulin - Fold change
	Prol 1	Prol 2	Prol 3	IR 1	IR 2	IR 3
MDA5	0.790211	1.05074	1.15905	2.68197	2.33194	2.445
RIG-I	0.692192	1.22231	1.0855	2.01667	1.93352	2.17615
TLR3	0.968947	1.0446	0.986452	2.75403	2.22986	3.04979

## Sheet: Fig. 1h
	Prol			Sen (RS)
MT-COI	1.78608	0.725343	0.771889	11.7301	20.4457	21.6318
MT-CYB	1.79034	0.685855	0.81439	14.1375	16.1244	25.4227
MT-ND5	2.07617	0.713002	0.675532	14.7476	13.4735	21.863
MT-ND6	2.18351	0.797983	0.573921	14.3847	13.1817	21.3609

## Sheet: Fig. 1i
	Prol			Sen (RS)
RIG-I	0.967869	1.05103	0.983036	2.03372	2.34935	2.40182
MDA5	0.855699	1.19232	0.980136	2.80465	2.90304	3.79885
TLR3	0.915512	1.42718	0.765344	2.62348	2.25635	2.78812
