# Supplementary material for: Mitochondrial RNA cytosolic leakage drives the SASP
Source: Nat Commun. 2025 Dec 15;16:10992. doi: 10.1038/s41467-025-66159-z (PMC12705736; doi:10.1038/s41467-025-66159-z)
Supplement: Supplementary file 4 — Source data [file 41467_2025_66159_MOESM4_ESM.zip › VictorelliSD/VictorelliSD/SD10.xlsx]

## Sheet: Supplem.Fig. 4c
mtRNA																					mtDNA
	Prol_Parkin			Sen_Parkin			Sen_Parkin_CCCP						Sen_Parkin_CCCP_mtRNA									Prol_Parkin			Sen_Parkin			Sen_Parkin_CCCP			Sen_Parkin_CCCP_mtDNA
	1	2	3	1	2	3	1	2	3	4	5	6	1	2	3	4	5	6				1	2	3	1	2	3	1	2	3	1	2	3
IFI44	0.168079	0.876765	0.494424	1.01151	1.00715	0.959506	-1.33047	-0.749666	-0.613009	-1.50457	-1.21198	-1.21209	-0.64557	-0.509626	-0.551455	0.919359	1.24075	1.6509			IFI44	-0.689868	-0.465324	-0.470877	0.45972	0.281294	0.355945	-1.23902	-1.23902	-1.23902	1.34339	1.60195	1.30084
TRIM5	1.69748	1.44511	1.38693	1.28939	0.939837	0.7873	-0.55963	-0.357709	-0.477746	-0.828872	-0.744912	-0.912199	-1.2528	-1.35377	-1.28943	-0.0660288	-0.0567665	0.353802			TRIM5	0.906327	0.352235	0.581864	-0.211662	0.0643375	0.00828732	-1.59697	-1.4168	-1.60787	0.912045	1.58538	0.42283
USP18	0.0827865	0.172202	0.188665	1.06513	0.895522	0.920968	-1.63009	-1.38955	-1.6454	0.97585	0.403587	0.807227	-0.753504	-1.44758	-1.10836	0.908333	0.497353	1.05685			USP18	-0.804054	-0.508118	-0.809628	0.362456	0.35218	0.337112	-0.840365	-1.52781	-0.841777	1.48337	1.72296	1.07367
IFIT1	-1.34494	-1.3082	-1.11917	-0.566329	-0.490183	0.293815	1.36843	1.15201	1.08478	-1.26985	-1.17506	-0.931916	0.336301	0.117447	0.436488	0.847111	1.22949	1.33978			IFIT1	-0.598552	-0.598821	-0.602855	0.328892	0.175938	0.353859	-1.16087	-1.16087	-1.16087	1.49474	1.6739	1.25552
IFIT3	-0.961933	-1.10644	-0.768769	-0.31765	0.157472	0.114566	-0.238247	-0.518838	-0.593424	-0.903261	-0.979712	-0.968279	0.403558	0.444761	0.560216	1.43317	2.11596	2.12685			IFIT3	-0.72712	-0.727539	-0.674739	0.324176	0.179059	0.343012	-1.06158	-1.07982	-1.06273	1.50557	1.71164	1.27007
RTP4	-0.370287	-0.938344	-0.898062	1.11126	1.91193	0.681048	-0.979489	-2.27052	0.279503	-0.217325	-0.165665	0.732711	-1.07882	0.57039	-0.563	0.166773	0.761756	1.26614			RTP4	-0.447213	-0.447213	-0.447213	-0.447213	-0.447213	-0.447213	-0.447213	-0.447213	-0.447213	2.23289	2.23924	-0.447213
IRF7	-1.28497	-1.21191	-0.657201	0.851964	0.924218	0.495633	-0.746148	0.0318755	-0.812463	-0.93862	-1.10594	-0.116442	0.0869589	-0.164402	-0.382789	1.03326	1.83975	2.15722			IRF7	-0.902902	-0.903338	-0.710305	0.184941	-0.0249703	0.415909	-0.948315	-0.976179	-0.759109	1.48205	1.7887	1.35352
CXCL10	-0.546138	-0.764168	-0.836099	1.79184	2.05418	1.83191	-0.555279	-0.815802	-0.85276	-0.91561	-0.81802	-0.804177	-0.334175	-0.392901	-0.154693	0.700716	0.721489	0.689678			CXCL10	-0.922764	-0.922764	-0.922764	1.45886	1.37662	1.54796	-0.922764	-0.922764	-0.922764	0.36237	0.512729	0.278047
UBE2L6	-1.87851	-2.13991	-1.99321	0.623195	0.814756	0.743488	0.642737	0.666571	0.638859	-0.67501	-0.563336	-0.354446	0.685194	0.718192	0.513322	0.283402	0.70204	0.572671			UBE2L6	-0.977081	-1.08119	-0.894806	0.422529	0.260473	0.604036	-0.975496	-0.718133	-0.891873	1.26205	1.75969	1.22981
RNF213	1.63384	-0.849985	-2.44983	-0.0549092	0.0389298	0.405679	-0.00589167	-0.542144	-0.171904	0.233465	-0.468532	0.0975474	-0.862134	-0.760296	-0.30222	2.13862	0.984157	0.935599			RNF213	-1.02416	-1.20523	-0.883003	0.507272	0.25277	0.215268	-0.598717	-0.723828	-0.892277	1.33824	1.91959	1.09407
BST2	-0.60738	0.553126	-0.243928	2.21274	2.206	1.31451	-1.09762	-0.468988	-0.677434	-1.09762	-1.09762	-0.642871	-0.242878	-0.668415	-0.341713	-0.0230122	0.362833	0.560266			BST2	-0.953858	-0.953858	-0.953858	1.35903	1.15253	1.50319	-0.953858	-0.953858	-0.953858	0.305427	0.821075	0.581899
STAT1	-0.670418	-0.707486	-1.01437	1.85109	1.8871	1.97842	0.262034	-0.166355	-0.23165	-1.31548	-1.1994	-1.02062	-0.198889	-0.223412	-0.0386635	-0.263825	0.427742	0.644192			STAT1	-0.696793	-0.630617	-0.712752	0.760871	0.679504	0.841263	-1.25699	-1.22541	-1.2603	1.26165	1.33283	0.906747
ISG15	0.110439	0.113836	0.470649	1.71083	1.77523	1.74157	-1.23354	-1.06316	-1.01092	-0.749205	-0.906472	-0.874891	-0.572646	-0.684551	-0.785487	0.471514	0.545413	0.941387			ISG15	-0.83813	-0.838657	-0.790622	0.57822	0.572791	0.680879	-1.16056	-1.0051	-1.13602	1.2617	1.44812	1.22739
LGALS3BP	0.48858	0.515748	0.363151	1.92051	2.02468	1.84212	-0.233029	-0.125582	-0.212582	-0.989871	-1.01843	-0.928724	-0.0996394	-0.222548	-0.321672	-0.905258	-0.996963	-1.1005			LGALS3BP	-0.646301	-0.776796	-0.735829	1.65637	1.40174	1.64372	-1.07806	-0.726862	-1.11918	0.121661	0.263227	-0.0036954
RNF213	1.63384	-0.849985	-2.44983	-0.0549092	0.0389298	0.405679	-0.00589167	-0.542144	-0.171904	0.233465	-0.468532	0.0975474	-0.862134	-0.760296	-0.30222	2.13862	0.984157	0.935599			RNF213	-1.02416	-1.20523	-0.883003	0.507272	0.25277	0.215268	-0.598717	-0.723828	-0.892277	1.33824	1.91959	1.09407
PARP12	0.216159	-0.397625	-0.0652096	0.95998	1.02649	0.90125	-0.956292	-1.38884	-1.57443	-1.10899	-1.03961	-1.03109	0.295824	0.0772616	-0.0730669	0.884986	1.45158	1.82163			PARP12	-0.7417	-0.742403	-0.752951	0.438597	0.424379	0.276102	-1.06974	-1.10682	-1.07209	1.42819	1.64085	1.27758
SAMD9L	0.590484	0.219413	-0.407604	1.4906	2.04205	1.60819	-0.338077	-0.71418	-0.67442	-1.1295	-0.510661	-0.932506	-0.898191	-1.43049	-0.849887	0.356449	0.675931	0.902397			SAMD9L	-0.766384	-0.767222	-1.01096	0.700802	0.461593	0.319469	-0.853861	-1.12261	-1.07865	1.47517	1.61711	1.02554
APOL1	0.0811739	-0.220405	0.621616	0.603804	1.76899	1.74313	-1.03827	0.403706	0.00928983	-2.04948	-0.92069	-1.57274	0.0201619	-0.786294	-0.543317	0.88947	0.309867	0.679986			APOL1	-0.998924	-0.998924	-0.998924	1.07747	1.06576	1.04859	-0.998924	-0.998924	-0.998924	0.933289	0.937868	0.930566
GBP2	0.257122	0.342527	0.430308	1.94226	2.08655	2.01161	-0.0288622	-0.201916	-0.0830281	-0.979327	-0.636209	-0.553697	-0.445748	-0.634937	-1.0677	-0.779986	-0.747132	-0.91183			GBP2	0.857316	0.856433	0.843176	1.27956	0.858658	1.24838	-0.990587	-0.990587	-0.990587	-0.990587	-0.990587	-0.990587
XAF1	-0.477418	0.175492	-0.443739	0.849345	2.27529	1.4507	0.157214	-0.0825584	-0.00086505	-1.00358	-2.10848	-1.82029	-0.218217	0.0508895	-0.0562122	0.102573	0.4783	0.671554			XAF1	-0.967462	-0.967462	-0.967462	0.623692	0.61483	0.601841	-0.967462	-0.967462	-0.967462	1.27129	1.42488	1.26824
PARP9	-0.250256	-0.600382	-0.989263	1.20062	1.45657	1.4437	-0.468951	-0.675335	-0.490018	-1.12484	-1.26388	-1.12918	-0.474144	-0.44215	-0.0461188	0.693283	1.58752	1.57282			PARP9	-0.796583	-0.602479	-0.803328	0.508389	0.246098	0.40119	-1.08409	-1.10333	-1.08531	1.39138	1.66895	1.25911
IFIH1	-1.00828	-1.18292	-0.640406	0.263363	0.961665	0.890915	-0.625413	-0.318643	-0.631439	-0.898506	-0.965092	-0.82695	0.148451	-0.400569	-0.170774	1.51608	1.97355	1.91496			IFIH1	-0.910972	-0.910972	-0.910972	0.289697	0.28301	0.452093	-0.910972	-0.910972	-0.910972	1.51127	1.66069	1.26907
OAS1	-1.08339	-0.763412	-0.753737	1.10727	1.3367	1.16579	-1.08339	-0.667385	-1.08339	-1.08339	-0.788998	-1.08339	0.234588	0.20309	0.473178	0.963096	1.26857	1.63818			OAS1	-0.924255	-0.924255	-0.924255	0.498906	0.279435	0.479824	-0.924255	-0.924255	-0.924255	1.38846	1.75576	1.14314
APOL3	-1.76873	-1.86269	-2.42736	0.238724	0.463502	0.634592	0.805245	0.699389	0.610571	-0.240384	-0.165538	-0.441643	0.553023	0.0136062	0.48041	0.943088	1.25488	0.209322			APOL3	0.250263	-1.33773	0.238033	0.914899	0.902272	1.37435	-1.33773	-1.33773	-1.33773	0.759403	0.764345	0.147369
SP100	-1.4405	-1.70004	-1.80713	0.632855	0.571326	0.725544	0.516852	-0.354928	-0.588529	-0.566256	-0.593817	-0.703376	0.425404	0.095318	0.731661	0.859115	1.73258	1.46391			SP100	-0.983809	-1.15566	-1.18112	0.0344752	0.246206	0.0920403	-0.462392	-0.720931	-0.470775	1.51709	1.87131	1.21355
GBP6	-0.766646	-0.766646	-0.766646	1.46777	-0.766646	0.741589	2.08486	-0.766646	-0.766646	-0.766646	1.16624	1.20883	1.11314	-0.766646	-0.766646	-0.766646	0.650681	-0.766646			GBP6	1	1	1	1	1	1	1	1	1	1	1	1
IFI16	-0.919722	-0.982416	-0.92924	-1.70167	-1.75058	-1.6828	0.659731	0.367648	0.423882	0.396526	0.387528	0.26054	0.62788	0.655139	0.710913	0.976661	1.2645	1.23548			IFI16	-1.19421	-1.28811	-1.22096	-0.598156	-0.69494	-0.579736	0.616986	0.675554	0.332526	1.42045	1.46503	1.06557
TOR3A	-0.391576	-0.332552	0.729713	-2.00447	-1.05494	-2.31331	0.389079	1.53481	0.337583	1.40718	0.491216	0.697026	-0.272091	0.23155	-0.729113	0.107349	0.454163	0.718373			TOR3A	1.50447	1.10731	1.80461	0.310091	0.263464	0.19508	-0.604384	-0.410953	-1.09998	-1.18418	-0.691552	-1.19397
DTX3L	-0.789855	-0.950003	-1.30825	-0.0840226	0.126083	0.145699	-0.393729	-0.521603	-0.876006	-0.457269	-0.954268	-0.649576	0.368296	0.0385505	0.472732	1.51791	2.10231	2.213			DTX3L	-0.644764	-0.794349	-0.655655	0.0300776	-0.0736714	0.0892255	-0.857857	-1.05485	-0.860354	1.66425	1.86552	1.29244
CCL5	-0.987081	-0.341346	-0.987081	1.82252	1.51173	1.75601	-0.106289	-0.987081	-0.196547	-0.407799	-0.392981	-0.987081	-0.987081	-0.987081	-0.399356	0.656987	0.593882	1.42567			CCL5	-0.965801	-0.965801	-0.965801	0.500576	0.492303	1.0725	-0.965801	-0.965801	-0.965801	1.38412	1.38962	0.955694
PARP14	-1.48529	-1.75264	-1.84021	0.456761	0.601894	0.465173	-0.0722989	-0.26883	-0.317727	-0.19992	-0.317053	-0.32661	-0.0331561	0.00211426	0.189847	1.43966	1.60011	1.85817			PARP14	-0.866589	-0.867025	-0.873568	0.314353	0.303227	0.286905	-0.912069	-0.939974	-0.913838	1.52188	1.82898	1.11773
AGRN	1.35959	1.20404	1.01578	1.22682	1.28793	1.31484	-0.552949	0.00803408	-0.180249	-1.37532	-1.11401	-1.14797	0.199491	0.194807	-0.0227609	-1.17321	-1.03783	-1.20703			AGRN	-0.524231	-0.529216	-0.438164	0.48685	0.202412	0.188501	-1.21784	-1.38111	-1.0718	1.68371	1.60302	0.997858
CMPK2	-0.43643	-0.53685	-0.263719	-0.280167	-0.47983	0.304643	-0.665258	-1.01072	-1.65135	-0.485895	-0.325074	-0.122351	-0.261595	0.202073	-0.0355863	1.74782	2.36315	1.93714			CMPK2	-0.791916	-0.791916	-0.791916	-0.0396644	-0.0439089	-0.0501281	-0.791916	-0.791916	-0.791916	1.36744	2.05383	1.46393
NELL2	-0.181896	-1.86143	-1.39117	0.999709	0.0590199	1.44787	-1.89376	-0.999591	-0.40032	0.329087	0.729284	0.801748	0.638374	-0.349154	-0.447558	1.45994	0.618966	0.440875			NELL2	-0.301511	-0.301511	-0.301511	-0.301511	-0.301511	-0.301511	3.31662	-0.301511	-0.301511	-0.301511	-0.301511	-0.301511
EIF2AK2	-1.07206	-1.27656	-1.80157	-1.04362	-0.982156	-0.91927	0.489199	-0.0460449	0.0221509	0.23674	0.117062	0.330244	0.236524	0.193411	0.628143	1.26963	1.73704	1.88114			EIF2AK2	-0.698585	-0.840201	-0.853031	-0.110854	-0.124397	-0.144266	-0.670128	-0.853126	-0.674083	1.71748	1.91165	1.33954
CCL2	0.211442	0.105178	0.163037	1.84446	2.1212	2.01744	0.0491685	-0.0962303	-0.083433	-0.66703	-0.89272	-0.468499	-0.221971	-0.243074	-0.273099	-1.08533	-1.1206	-1.35994			CCL2	-0.0776497	0.0182677	0.0102831	1.69116	1.41497	1.78974	-0.825711	-0.703793	-0.826398	-0.830395	-0.829614	-0.83086
CCL20	-0.690833	-0.578953	-0.513234	2.02716	2.21155	2.09102	-0.547568	-0.573473	-0.90479	-0.413604	-0.575329	-0.563739	0.295733	0.296693	0.118085	-0.423301	-0.375148	-0.880273			CCL20	-0.577133	-0.577133	-0.577133	1.80793	1.68201	1.70426	-0.577133	-0.577133	-0.577133	-0.577133	-0.577133	-0.577133
CCL24	-1.16875	-1.16875	0.27872	0.935414	-1.16875	0.251566	0.192843	1.05891	1.52064	-1.16875	0.651463	0.152625	0.990635	-1.16875	-1.16875	1.40175	-1.16875	0.746661			CCL24	1	1	1	1	1	1	1	1	1	1	1	1
CCL3	-1.25342	-1.78922	-1.78922	1.64437	1.49302	1.69772	-0.470631	-0.301369	-0.685095	-0.27558	-0.176617	-0.4247	0.773765	0.479766	0.217502	0.292944	0.381427	0.185345			CCL3	-1.17776	-1.17776	-1.17776	1.72082	1.70515	1.31398	-0.188664	-0.220696	-0.190696	-0.202519	-0.200208	-0.203893
CCL5	-0.987081	-0.341346	-0.987081	1.82252	1.51173	1.75601	-0.106289	-0.987081	-0.196547	-0.407799	-0.392981	-0.987081	-0.987081	-0.987081	-0.399356	0.656987	0.593882	1.42567			CCL5	-0.965801	-0.965801	-0.965801	0.500576	0.492303	1.0725	-0.965801	-0.965801	-0.965801	1.38412	1.38962	0.955694
CTNNB1	1.05525	0.985971	0.655335	0.891887	0.745681	0.605559	-1.76701	-1.94355	-1.89252	0.660979	0.948689	0.549637	-0.872467	-0.693585	-0.52533	0.127553	0.199703	0.268219			CTNNB1	-1.41213	-1.42369	-0.483546	-0.293133	-0.90529	-0.480795	1.20617	1.23221	1.76954	-0.0466933	0.143603	0.693758
CXCL1	-0.381315	0.605659	-0.107402	1.93183	2.26131	2.08951	-0.65167	-0.622762	-0.738558	-0.827878	-0.911421	-0.699033	-0.00474341	-0.224846	-0.139342	-0.526185	-0.509842	-0.543316			CXCL1	-0.576277	-0.576277	-0.576277	1.74967	1.57021	1.86661	-0.576277	-0.576277	-0.576277	-0.576277	-0.576277	-0.576277
CXCL10	-0.546138	-0.764168	-0.836099	1.79184	2.05418	1.83191	-0.555279	-0.815802	-0.85276	-0.91561	-0.81802	-0.804177	-0.334175	-0.392901	-0.154693	0.700716	0.721489	0.689678			CXCL10	-0.922764	-0.922764	-0.922764	1.45886	1.37662	1.54796	-0.922764	-0.922764	-0.922764	0.36237	0.512729	0.278047
CXCL12	2.16636	2.06733	2.0554	-0.193721	-0.294235	-0.262691	0.196466	0.248112	0.216687	-0.756416	-0.779153	-0.725251	-0.532764	-0.461544	-0.484723	-0.832333	-0.730477	-0.897051			CXCL12	1.42209	1.7608	1.62989	0.154047	0.143727	-0.112726	-0.82179	-0.850563	-0.823615	-0.834236	-0.832159	-0.83547
CXCL2	-1.36516	-0.972558	-1.18908	1.37531	1.404	0.879151	-1.07036	-0.885994	-0.678072	-0.843826	-0.807132	-0.90502	1.13931	0.876249	1.10732	0.523555	0.753713	0.658602			CXCL2	-0.761362	-0.761362	-0.761362	1.59409	1.58176	1.84664	-0.761362	-0.761362	-0.761362	-0.151635	-0.15019	-0.152494
CXCL16	-1.76731	-1.60282	-1.72601	1.97913	0.899001	1.22301	0.440604	0.242993	0.29538	0.205453	-0.708441	-0.212879	0.682618	0.774776	-0.531474	-0.684216	0.592014	-0.101817			CXCL16	-0.844432	-0.844432	-0.844432	1.24757	1.23577	1.21847	-0.844432	-0.844432	-0.844432	1.1023	1.10692	-0.844432
HGF	-0.868709	-1.29326	-1.6532	1.72163	1.71604	1.53399	1.33462	0.537865	0.324371	-1.21152	-0.55323	-0.231384	-0.442642	-0.478532	0.0459789	-0.359145	0.0131113	-0.135987			HGF	0.829098	0.774955	0.584672	1.14899	1.0793	1.43985	-0.816955	-1.08956	-0.822566	-0.946612	-1.03592	-1.14525
HMGB1	2.15908	1.99137	2.31389	-0.889617	-0.809133	-0.959998	-0.239444	-0.443397	-0.405297	-0.177887	0.0280124	-0.0739079	-0.628488	-0.607996	-0.440128	-0.368879	-0.218124	-0.230052			HMGB1	1.6772	1.76889	1.74521	-0.600006	-0.548287	-0.548652	-0.502939	-0.533913	-0.626416	-0.597735	-0.651376	-0.581964
ICAM1	-0.157295	-0.135709	-0.278943	1.93349	2.06078	2.05565	-0.744853	-0.653209	-0.824567	-1.08703	-1.33529	-1.01009	0.0310719	0.0292832	-0.0519163	0.0821328	0.101591	-0.0151018			ICAM1	-0.48042	-0.530067	-0.48858	1.75866	1.71275	1.64612	-0.740935	-0.768003	-0.947364	-0.383251	-0.273597	-0.505317
IGFBP2	-1.30966	-0.405276	-0.258563	1.82477	2.64373	1.16937	-0.640238	-0.0728147	-0.1925	0.361549	0.0349332	0.329532	-0.705968	-0.742337	-1.01548	-0.933789	0.555519	-0.642773			IGFBP2	0.440406	-0.932031	0.404306	1.51843	1.48615	0.404831	-1.09834	1.02116	-1.10487	0.142706	-1.13545	-1.14729
IGFBP3	0.551072	0.536249	0.533895	1.93952	1.9821	1.94392	-0.327	-0.298971	-0.259584	-0.745242	-0.659243	-0.725412	-0.413117	-0.403226	-0.541006	-1.13443	-0.95542	-1.02411			IGFBP3	0.152504	0.260978	0.0422603	1.74016	1.45889	1.234	-0.377934	-0.500115	-0.243543	-1.13137	-1.42169	-1.21413
IGFBP4	0.0894548	0.113326	0.198852	2.05371	2.10923	2.01026	-0.226897	-0.134833	-0.133722	-0.580794	-0.504896	-0.52386	-0.257092	-0.320318	-0.483445	-1.15738	-1.10498	-1.14662			IGFBP4	-0.0624579	-0.149908	-0.0583589	1.82303	1.5805	1.5455	-0.910402	-0.519295	-0.842424	-0.90686	-0.802828	-0.6965
IGFBP5	0.438133	0.411002	0.21133	1.91893	2.12187	1.94433	-0.539964	-0.603378	-0.612943	-0.043177	-0.0745872	-0.00317359	-0.992587	-0.991466	-1.04637	-0.714947	-0.755688	-0.66732			IGFBP5	-0.284426	-1.41248	-1.77689	1.57267	0.611373	1.50043	0.461262	-0.778099	0.767051	-0.0797731	-0.0825623	-0.498553
IGFBP6	1.6978	1.47594	2.40028	-0.786725	-0.458418	-0.716685	-0.919892	0.029582	-0.123265	-0.503408	-1.12643	-0.482308	0.793774	0.851151	0.0734776	-0.37926	-0.758515	-1.0671			IGFBP6	-0.609863	-1.12801	-0.0629822	1.54831	1.02321	1.34796	-1.43306	0.807963	-1.4607	-0.059877	-0.337489	0.364522
IGFBP7	0.479675	0.561987	0.680533	1.97756	1.94247	1.974	-0.837707	-0.801366	-0.811203	-0.329639	-0.234105	-0.282036	-0.70479	-0.688153	-0.925699	-0.646225	-0.710057	-0.645248			IGFBP7	-0.48051	-0.742227	-0.568914	1.80415	1.57207	1.72403	-0.516819	-0.0554804	-0.527065	-0.725828	-0.843891	-0.639509
IL15	2.18379	0.452852	1.24694	0.520178	0.093596	0.133332	-0.240334	0.434144	0.185878	-1.36552	-2.38838	-1.50461	0.0389595	-0.376666	-0.116551	-0.128721	0.935864	-0.104743			IL15	0.5147	0.51338	0.493562	0.532293	0.516707	0.493869	-2.23003	-2.23003	0.371641	0.340479	0.346571	0.336856
IL18	1.89267	1.89302	1.86079	0.703764	0.382933	0.97276	-0.607473	-0.63424	-0.30092	-0.649561	-1.17378	-0.400043	-0.651043	-0.443153	-0.641921	-0.411357	-0.618655	-1.17378			IL18	1	1	1	1	1	1	1	1	1	1	1	1
IL1A	-1.81997	-1.16623	-1.52155	1.41188	1.97032	1.56332	-0.379937	0.0263121	-0.296165	-0.474258	-0.583157	-0.899841	0.578637	0.132954	0.596539	-0.00100656	0.483628	0.378523			IL1A	-0.576033	-0.576033	-0.576033	1.70896	1.57313	1.90221	-0.576033	-0.576033	-0.576033	-0.576033	-0.576033	-0.576033
IL1B	-1.10283	-0.16589	-0.702942	1.75273	2.11952	1.81867	-0.241096	-0.30202	-0.243274	-0.705263	-1.01161	-0.676059	0.658185	0.653558	0.583058	-0.826145	-0.920926	-0.687663			IL1B	-0.402081	-0.402226	-0.404403	1.74697	1.58619	1.81457	-0.703561	-0.703561	-0.703561	-0.421217	-0.703561	-0.703561
IL2	-0.839084	-0.839084	-0.839084	-0.839084	-0.839084	-0.839084	-0.839084	0.49732	0.932887	0.459369	1.44783	-0.839084	2.01051	-0.839084	1.01613	1.46392	-0.839084	0.56287			IL2	1	1	1	1	1	1	1	1	1	1	1	1
IL6	-0.889584	-0.570089	-0.674146	1.8048	2.10607	1.96351	-1.1018	-0.998255	-0.928573	-0.635479	-0.677055	-0.748333	0.126977	0.139959	0.080783	0.28523	0.302743	0.413244			IL6	-0.615548	-0.677446	-0.751377	1.74664	1.59385	1.79435	-0.703726	-0.663031	-0.704759	-0.39412	-0.263901	-0.360939
MIF	1.07664	0.847512	1.26989	0.999934	1.12014	1.31697	-2.2438	-0.777742	-0.556466	-0.227158	-0.26637	-0.290336	-1.23792	-0.409377	-1.52637	0.143514	0.268723	0.49223			MIF	-0.0679835	-0.257412	0.844973	-1.39688	-1.3212	-0.721187	-0.459348	2.31909	0.874147	-0.342892	-0.175846	0.704543
MMP12	-0.104936	0.0181308	-0.165085	1.88572	1.92233	1.96172	-0.955608	-1.41306	-1.00286	0.144345	-0.667245	-0.96912	-0.818326	-0.584913	-0.231463	0.0905767	0.633867	0.255928			MMP12	-0.577338	-0.577338	-0.577338	1.74697	1.73402	1.71505	-0.577338	-0.577338	-0.577338	-0.577338	-0.577338	-0.577338
MMP13	-0.728341	-0.728341	-0.728341	1.40772	-0.728341	2.11186	-0.728341	-0.728341	-0.728341	-0.728341	0.583896	-0.728341	-0.728341	2.05869	0.569815	-0.728341	0.626601	0.653158			MMP13	1	1	1	1	1	1	1	1	1	1	1	1
MMP14	0.161247	0.0762226	0.083853	0.0723189	0.14025	0.0888411	-2.0644	-1.57007	-1.47789	0.780225	0.289593	0.547232	-0.61073	-0.405409	-0.682837	1.40086	1.713	1.45769			MMP14	0.630343	0.385006	0.362673	1.37571	1.50942	1.31618	-0.884251	-1.28291	-1.01929	-0.781882	-0.657335	-0.953672
PGF	-0.271747	-0.994372	0.207007	-0.127899	-0.83195	1.24433	-1.33932	-1.22604	-0.806715	0.620109	-0.192128	0.863112	-0.256282	-1.48048	0.373935	1.21702	2.25596	0.745453			PGF	-0.707094	1.41366	-0.707094	1.42828	1.41623	1.39858	-0.707094	-0.707094	-0.707094	-0.707094	-0.707094	-0.707094
PLAT	-0.716117	-0.513786	-0.698705	1.65701	1.67978	1.57842	-0.466286	-0.390467	-0.509215	1.06783	1.06412	1.09297	-0.421108	-0.42501	-0.753959	-0.90023	-1.38814	-0.957123			PLAT	-1.32963	-1.54096	-1.55192	1.43189	1.26625	1.30762	0.101196	0.247239	0.106134	-0.0297047	0.0272474	-0.0353606
TIMP2	1.21245	0.992079	0.917561	1.46516	1.32241	1.31298	0.0612607	0.06539	0.0375502	-0.918212	-0.883868	-0.865245	0.0102717	-0.120278	-0.148843	-1.60607	-1.35138	-1.50321			TIMP2	1.19942	1.08658	1.07782	0.978656	0.957703	0.608166	-0.782503	-1.00405	-0.762925	-1.05144	-1.10865	-1.19878
SERPINE1	1.41357	1.32634	1.35034	1.37552	1.4182	1.4209	-1.1219	-1.15332	-1.07253	-0.5755	-0.546191	-0.641983	-0.521602	-0.431632	-0.54676	-0.600318	-0.567873	-0.525262			SERPINE1	0.426467	0.469119	-0.270777	1.5782	1.29004	0.103953	0.315468	0.0306602	0.486083	-1.01873	-1.9957	-1.41478
CCL4	-0.858407	-0.858407	-0.858407	1.39299	0.702859	1.27967	1.19211	1.52512	0.447966	-0.858407	-0.858407	-0.858407	-0.858407	-0.858407	0.509838	1.53352	-0.858407	-0.858407			CCL4	1	1	1	1	1	1	1	1	1	1	1	1
ANG	-0.765265	0.106208	-0.110986	1.44245	2.27531	1.0479	-0.966281	-0.600832	0.0760501	-0.538485	-0.861164	-0.659486	-1.30202	0.016547	-1.44885	0.177977	1.38225	0.72868			ANG	-0.0321709	-0.0368365	-0.106857	1.52214	1.45917	-0.105771	-0.519097	0.551466	0.87214	-2.31618	-0.626801	-0.6612
CSF2	-0.258017	-0.0665164	-0.407549	1.97379	2.21889	2.0492	-0.981548	-0.931622	-1.03417	-0.884627	-0.448376	-0.695416	-0.0767204	0.164904	0.170062	-0.473845	-0.298951	-0.0194869			CSF2	-0.874287	-0.874287	-0.874287	1.76621	1.5168	1.80246	-0.504929	-0.37026	-0.505688	-0.360741	-0.359531	-0.361461
KITLG	-0.305047	-0.458823	-0.546449	-1.87427	-2.11268	-2.0052	0.376667	0.120857	0.158547	0.609265	0.568577	0.592084	0.576117	0.620522	0.696727	0.934863	1.02797	1.02027			KITLG	-0.538314	-0.539935	-0.812064	-1.35041	-1.36527	-1.08359	1.01616	0.4435	0.724462	1.08307	1.34595	1.07644
SERPINE2	-1.28373	-1.26277	-1.37389	1.7071	1.69015	1.67535	-0.699379	-0.683252	-0.50695	0.972472	0.613302	0.672007	-0.694382	-0.597316	-0.635731	0.139672	0.0722172	0.195135			SERPINE2	-1.55334	-1.66383	-1.88462	0.830432	0.676141	0.665954	0.715128	0.633261	0.661696	0.437927	0.143442	0.337808
TNFRSF1A	-1.32605	-1.58026	-1.5591	-0.560254	0.185019	-0.470845	1.5617	1.70955	1.45064	0.521791	0.201243	-0.21076	0.659899	0.919056	0.521606	-0.626064	-0.714788	-0.682386			TNFRSF1A	-0.095265	0.300767	0.0370287	1.88283	1.28552	1.40408	-0.93241	0.0222524	-1.00528	-1.11153	-0.982375	-0.805617
NRG1	-0.622294	-0.60688	-0.74354	2.06737	2.14425	2.14615	-0.384067	-0.715662	-0.651492	-0.519858	-1.16026	-0.662971	-0.201494	-0.0796378	-0.0675439	-0.0925624	0.109116	0.0413802			NRG1	-0.735169	-0.555691	-0.744238	1.64373	1.76869	1.7425	-0.338437	-0.518929	-0.341611	-0.640688	-0.637688	-0.642472
AREG	-1.07407	-0.170898	-0.458317	-0.933894	-1.23409	-1.21066	-1.21107	-0.979427	-0.912838	1.69628	0.868045	1.18524	1.07794	1.37875	0.988946	0.271336	0.16115	0.55757			AREG	-0.654631	-1.24076	-1.25551	1.68982	1.29184	1.74189	-0.339006	-0.241506	-0.789778	-0.185401	0.172684	-0.189639
EREG	-0.716879	-0.507042	-1.0147	-0.171727	-0.190303	-0.0781096	-1.35511	-1.51308	-0.975908	-0.231573	-0.684963	-0.255321	1.51786	1.45723	1.7467	0.958825	1.14016	0.873934			EREG	-0.61442	-1.63497	-1.63497	1.36895	1.3528	1.48035	-0.268177	-0.312193	-0.270968	0.260249	0.264666	0.00868481
IL7	-0.176189	1.60162	-1.43755	1.0668	2.05486	0.159832	0.10793	0.158031	-0.41948	-1.70867	-1.39365	-0.89648	0.26292	0.698564	-0.352816	0.445662	-0.853202	0.681821			IL7	-0.301511	-0.301511	-0.301511	-0.301511	-0.301511	3.31662	-0.301511	-0.301511	-0.301511	-0.301511	-0.301511	-0.301511
IL13	2.71777	-0.517916	-0.517916	-0.517916	-0.517916	-0.517916	-0.517916	-0.517916	1.45335	-0.517916	-0.517916	-0.517916	-0.517916	1.49566	-0.517916	1.58403	-0.517916	-0.517916			IL13	1	1	1	1	1	1	1	1	1	1	1	1
CXCL3	-1.64412	-0.674667	-1.36104	1.55641	1.91743	1.79808	-0.859288	-0.753639	-0.369858	-0.528733	-0.925539	-0.387776	0.515144	0.428307	0.512768	0.348158	0.17657	0.251791			CXCL3	-0.709072	-0.709072	-0.709072	1.76959	1.57415	1.76875	-0.709072	-0.709072	-0.709072	-0.286154	-0.285152	-0.286751
CXCL8	-0.557285	0.101592	-0.589369	1.6258	1.90299	1.74948	-1.3205	-1.38555	-1.35718	-0.571509	-0.98421	-0.645697	0.188306	0.232955	0.211776	0.488157	0.484384	0.425861			CXCL8	-0.653119	-0.653247	-0.732089	1.74417	1.64463	1.78139	-0.610368	-0.620281	-0.610996	-0.458779	-0.371905	-0.459408
CCL8	-0.44117	-0.44117	-0.44117	-0.44117	1.64436	2.41485	-0.44117	-0.44117	2.55834	-0.44117	-0.44117	-0.44117	-0.44117	-0.44117	-0.44117	-0.44117	-0.44117	-0.44117			CCL8	1	1	1	1	1	1	1	1	1	1	1	1
CCL13	-0.426801	-0.426801	-0.426801	1.77382	-0.426801	3.15406	-0.426801	-0.426801	-0.426801	-0.426801	1.47414	-0.426801	-0.426801	-0.426801	-0.426801	-0.426801	-0.426801	-0.426801			CCL13	1	1	1	1	1	1	1	1	1	1	1	1
CCL26	-1.60026	-0.590394	-2.3427	-0.934503	-0.873767	-0.887692	-0.240905	0.37346	0.297128	0.47673	0.307804	1.09378	0.24104	0.416927	0.453113	1.02081	1.43767	1.35175			CCL26	-1.64327	-1.64327	-1.64327	0.30545	0.294454	1.0655	0.949969	0.866458	0.192116	0.913854	0.17443	0.167576
EGF	0.883724	1.20761	0.616733	1.35476	1.28614	2.07157	0.0177342	-0.789378	-0.194228	-0.208502	-0.758888	-1.10082	-1.26923	-1.44301	-0.673625	0.0196358	-0.978768	-0.0414588			EGF	1.4181	1.41708	-0.707101	-0.707101	1.41965	1.40197	-0.707101	-0.707101	-0.707101	-0.707101	-0.707101	-0.707101
FGF2	-0.0697494	-0.567006	-0.632008	1.57481	1.62457	1.76504	-0.661523	-1.33133	-1.21727	-0.776052	-0.394172	-0.543973	-0.822984	-0.592417	-0.37588	0.788111	1.03528	1.19656			FGF2	-1.35091	-1.25241	-1.58551	0.962252	1.0643	0.901425	-0.167702	-0.784693	-0.354075	0.69584	1.26496	0.606529
FGF7	-0.663227	-0.592496	-0.542366	1.40238	1.56757	1.30591	1.13855	0.722346	0.569438	-0.441345	-0.0959027	-0.452852	0.222338	0.24776	0.442043	-1.73492	-1.8004	-1.29482			FGF7	-0.563121	-0.564196	-0.70699	1.73588	1.57088	1.86098	-0.350736	-0.528662	-0.565755	-0.592496	-0.587265	-0.708528
VEGFA	-2.19994	-1.95054	-2.06978	-0.21579	-0.126239	-0.128148	0.109895	0.335554	0.364387	0.229327	0.171127	0.252283	0.790874	0.838067	0.806337	0.89788	1.02035	0.87435			VEGFA	-1.57863	-1.57979	-1.50089	-0.156413	-0.227259	-0.197604	1.01679	0.986564	0.917442	0.786678	0.740321	0.792799
PIGF	0.873336	0.851416	1.14966	1.66684	1.63417	1.44609	0.0944135	-0.295521	-0.503771	-0.47714	-0.138809	-0.347204	-0.938937	-0.76844	-0.301271	-1.6408	-1.26111	-1.0429			PIGF	-1.59539	-0.88415	-0.996002	1.17993	0.464365	0.94125	0.779684	1.77174	-1.03538	-0.605057	0.0200529	-0.0410451
MMP1	-0.911316	-0.967602	-0.914735	-1.21142	-1.26514	-1.27359	-0.667278	-0.869541	-0.700812	0.866624	0.50681	0.734143	0.953531	1.11917	1.0919	1.09667	1.20945	1.20313			MMP1	-1.25955	-1.3028	-1.42901	1.55921	1.43137	1.42773	0.143603	0.1192	-0.156334	-0.174192	-0.150724	-0.208508
MMP3	-1.44935	-1.48571	-1.4941	0.00149031	0.152074	0.132645	-1.13594	-1.08968	-1.10139	0.915982	0.0309576	0.528863	0.708149	0.754352	0.628783	1.30397	1.11903	1.47987			MMP3	-0.619009	-0.684662	-0.761983	1.77279	1.70836	1.69821	-0.510514	-0.455713	-0.565276	-0.527787	-0.524903	-0.529502
MMP10	-0.354937	0.23433	0.170501	0.356817	0.496737	0.0820547	-1.04798	-1.6205	-1.76604	0.806233	-0.143165	0.541522	-1.22032	-0.882022	-0.285543	1.28572	1.65469	1.6919			MMP10	-0.293105	-0.293852	-0.305059	1.24828	1.58341	1.86878	-0.370977	-0.418721	-1.84526	-0.391628	-0.388183	-0.393676
PLAU	-0.815623	-0.761458	-0.72562	0.0820006	0.194436	0.0102137	-1.77004	-1.85141	-1.79525	0.786438	0.491405	0.629665	0.97797	0.902758	0.755725	0.956774	0.867474	1.06453			PLAU	0.236983	-0.0247389	0.0236939	1.58295	1.44159	1.56797	-1.15602	-1.05554	-1.38199	-0.529079	-0.279551	-0.426269
CTSB	-1.20255	-1.39665	-1.28146	-1.21118	-1.33139	-1.33777	-0.31211	-0.0941957	-0.0511582	0.878467	0.530117	0.860564	0.836813	0.961294	0.771535	1.08438	1.15303	1.14227			CTSB	-1.41323	-1.67185	-1.81653	0.92612	0.878265	0.574616	1.0625	0.708787	0.372926	0.407511	-0.0914837	0.0623707
ICAM3	0.226419	-1.64831	-1.64831	-0.0329574	-0.0727418	-0.557945	1.21659	1.52483	0.777156	-0.680712	0.311377	0.353842	1.15862	-1.64831	1.34802	-0.648864	-0.623667	0.644983			ICAM3	0.267767	-1.64164	0.158128	-1.5559	0.278174	0.159722	-0.447308	2.02721	-0.475155	-0.637259	0.961157	0.905103
TNFRSF11B	-1.83174	-1.96914	-2.13449	1.11307	1.45835	1.22553	0.0372305	-0.163365	-0.0814465	0.530016	0.367644	0.525181	-0.0521412	-0.031994	-0.130977	0.425592	0.07268	0.640002			TNFRSF11B	-1.31434	-1.42123	-1.54855	1.30969	1.22005	1.56542	0.244175	0.13369	0.237209	-0.0911079	-0.135215	-0.199787
TNFRSF10C	-1.42726	-1.41431	-1.52224	1.74461	1.8429	1.71562	0.357485	0.421613	0.390005	0.166209	-0.189726	-0.211357	0.00709985	0.110961	0.130345	-1.00057	-0.424799	-0.696592			TNFRSF10C	-1.38847	-1.38954	-1.40555	1.3204	1.29329	1.25355	0.570178	-0.731568	0.561745	-0.0291436	-0.020761	-0.0341287
FAS	-1.04571	-1.68761	-1.61387	-0.329073	-0.90476	-0.62123	1.0882	0.562741	0.611389	1.54136	1.96531	1.31152	-0.470373	-0.191765	0.0819735	-0.194805	-0.0466398	-0.056666			FAS	-1.49122	-1.69454	-1.62623	0.110718	0.20453	0.0313305	1.09312	1.22692	1.03584	0.488368	0.295112	0.326041
TNFRSF1B	1.77663	1.80222	1.7122	0.483501	0.678112	0.506028	-0.383404	-0.0282271	-0.32831	-1.46657	-1.44776	-0.963042	0.170737	-0.020409	0.0974637	-0.93418	-0.867387	-0.787605			TNFRSF1B	0.310832	0.309623	0.291482	1.35762	1.33783	1.30882	-2.21791	-0.569106	-0.517423	-0.537791	-0.533809	-0.540159
PLAUR	0.639213	0.770746	0.94034	-0.0656535	-0.0206486	-0.209492	-2.23298	-1.94408	-1.97665	0.282325	0.374151	0.186319	0.167782	0.278831	-0.181551	0.90141	1.01392	1.07602			PLAUR	-1.21982	-1.19396	-1.36298	-0.351379	-0.564288	-0.624466	1.17887	1.83706	1.01273	0.537292	0.240984	0.509949
IL6ST	-0.641966	-1.33069	-2.25434	1.10694	0.883907	1.10659	0.204883	-0.853241	-0.995271	0.275477	0.899721	0.438903	-1.01609	-0.618746	-0.268892	0.895542	0.967074	1.20021			IL6ST	0.219217	-0.075334	-1.19912	0.685018	1.65427	1.18051	0.609673	-2.06427	-0.451024	-0.0739488	0.44652	-0.931512
EGFR	-0.433916	-1.40808	-2.84148	0.14666	-0.169521	0.0188729	0.129972	-0.580108	-0.551283	1.10924	1.39231	1.22286	-0.399399	-0.061651	-0.0790702	0.988487	0.549723	0.966383			EGFR	-1.26143	-1.35814	-1.59519	-0.151457	0.0242465	-0.319494	0.961533	-0.481858	0.62899	1.24887	1.40491	0.899019
CSF1	-1.30142	-1.1239	-1.53175	1.69936	1.92778	1.95968	-0.21408	0.101458	-0.175767	-0.632983	-0.866059	-0.858628	0.235626	0.220237	-0.00288159	0.151542	0.387096	0.0246968			CSF1	0.142329	0.140788	0.228186	1.63549	1.54289	1.50799	-0.938816	-1.01314	-0.943524	-0.672045	-0.810541	-0.819611
TNF	-1.01456	-1.01456	0.246639	1.21835	0.256831	1.42319	-1.01456	-1.01456	-1.01456	-1.01456	-1.01456	0.606365	1.39556	0.0720983	1.18634	-1.01456	1.53995	0.17118			TNF	1	1	1	1	1	1	1	1	1	1	1	1
C3	0.145685	0.205114	0.0846705	2.03793	2.13926	2.09889	-0.391753	-0.428812	-0.547649	-0.942483	-0.990114	-0.262406	-0.117685	-0.161754	-0.428295	-0.738737	-0.815389	-0.886472			C3	-0.60695	-0.60695	-0.60695	1.88086	1.59023	1.69923	-0.60695	-0.60695	-0.31472	-0.60695	-0.60695	-0.60695
CCL3L1	-0.821439	0.00461238	-0.821439	1.57559	2.09648	2.12188	-0.0209007	-0.821439	-0.103594	-0.821439	-0.821439	-0.0445463	-0.0824911	-0.821439	-0.0695965	-0.821439	-0.821439	1.09408			CCL3L1	-0.577337	-0.577337	-0.577337	1.74716	1.73405	1.71483	-0.577337	-0.577337	-0.577337	-0.577337	-0.577337	-0.577337
FGF1	1.55847	1.57032	1.54256	1.32482	1.19519	1.23673	-0.567916	-0.77387	-0.784609	-0.776448	-0.518672	-0.60861	-0.705521	-0.736205	-0.672554	-0.723316	-0.799074	-0.761288			FGF1	1.18656	1.52049	1.16442	0.355178	0.343416	0.32618	-0.33811	-1.74305	-1.74305	-0.357789	-0.354506	-0.359741
ANGPTL4	-1.95038	-1.80732	-1.74783	1.4539	1.42702	1.46551	-0.600779	-0.355235	-0.177057	0.485673	0.591961	0.491472	0.28692	0.377553	0.0282697	0.0186452	-0.0406851	0.0523692			ANGPTL4	-1.71805	-1.71871	-1.72853	0.584626	0.672649	0.274518	0.642067	0.660856	0.439354	0.629555	0.667223	0.594446
BMP2	-2.09278	-1.91028	-2.09319	-0.238811	-0.0568765	-0.241173	-0.0618923	-0.117148	-0.0431126	0.559643	0.511898	0.55564	0.900805	0.873729	0.820788	0.9151	0.800993	0.91667			BMP2	-1.42041	-1.63359	-1.6421	1.20032	1.06047	1.3455	0.180792	0.0979079	0.047927	0.234484	0.297852	0.230857
IL32	0.515846	0.506953	0.649214	1.79559	1.89143	1.79983	-1.12867	-1.04208	-1.17498	-0.957205	-1.09152	-0.811979	-0.298525	-0.448812	-0.392655	0.0650207	0.2202	-0.0976612			IL32	0.143482	-0.0880634	0.199037	1.5997	1.43041	1.70359	-0.952688	-0.976216	-1.1662	-0.670226	-0.551188	-0.67163
EDN1	0.767786	0.708672	0.797232	1.76444	1.76977	1.83982	-1.04556	-0.912638	-0.653018	-0.347051	0.0450916	-0.283426	-0.321987	-0.350214	-0.608467	-0.88705	-1.36158	-0.921826			EDN1	-1.30603	-1.71588	-1.75018	0.340469	0.438493	-0.475067	0.478773	0.495406	0.465646	1.04163	0.954636	1.0321
ANGPT1	0.953607	0.668085	0.535698	1.61514	1.63161	1.65006	0.102373	-0.178609	-0.139986	-0.139041	0.156688	0.0700583	-1.34894	-1.21818	-1.32342	-1.25635	-1.02636	-0.752424			ANGPT1	-0.388376	-0.392364	-1.55252	0.637806	1.45281	0.509279	1.69859	-1.06059	0.924892	-0.915359	-0.896902	-0.017265
WNT16	0.918193	0.862566	0.930395	1.72916	1.70919	1.71066	-0.236927	-0.387159	-0.412372	-0.382303	-0.255129	-0.317514	-0.754345	-0.743489	-0.82448	-1.13598	-1.31539	-1.09507			WNT16	-0.0523501	-0.149557	-0.215365	1.67573	1.71223	1.61335	-0.517552	-0.882565	-0.764183	-0.784865	-0.780818	-0.854045
DKK1	1.66884	1.6061	1.71447	-1.45917	-1.7302	-1.55279	0.171648	0.233948	0.153325	0.177723	0.634055	0.290536	0.0918526	0.0717884	0.0352636	-0.591971	-0.864545	-0.650866			DKK1	0.238074	0.417121	0.195645	-1.65534	-1.57456	-1.50961	0.865155	1.31692	1.25678	0.334331	-0.103536	0.219018
GDF15	-1.99443	-2.06757	-2.21454	-0.300927	-0.342351	-0.281765	0.349318	0.516615	0.501569	0.515126	0.401726	0.547306	0.716485	0.755151	0.66764	0.760593	0.756736	0.713314			GDF15	-1.67782	-1.76286	-1.68267	0.389523	0.370876	0.371608	0.775219	0.920758	0.768627	0.52325	0.472749	0.530736
ESM1	1.04292	0.881981	0.998663	1.57372	1.59535	1.66263	-1.42025	-0.790697	-0.946812	-0.403387	-0.0950853	-0.470582	-1.17689	-0.975546	-1.00346	-0.13358	-0.164143	-0.174833			ESM1	-0.697946	-0.698808	-1.23158	1.6363	1.61431	1.21377	-0.409061	-1.32523	-0.791339	0.147271	0.398684	0.143622
SPP1	0.809896	-0.194295	0.693358	-0.418112	-0.263395	0.0775921	-0.760374	-0.933818	-0.641295	-1.53655	-1.43336	-1.43353	0.0469781	0.649488	0.65355	1.33127	1.67305	1.67954			SPP1	-0.690896	-0.690896	-0.690896	1.23678	2.01094	1.20996	-0.690896	1.06949	-0.690896	-0.690896	-0.690896	-0.690896
PAPPA	-1.70982	-2.05055	-2.57186	0.589012	0.74165	0.737973	0.387908	0.127356	0.216058	0.69183	0.761479	0.720307	-0.212136	-0.0823105	-0.0518725	0.59912	0.561469	0.544386			PAPPA	-1.67502	-1.67541	-1.68124	0.852804	0.870299	0.911447	0.662514	0.0537137	0.657051	0.417295	0.386115	0.220427
LCP1	-0.195008	-1.42302	-0.486809	2.7278	0.965907	0.370289	0.45944	-1.15404	0.0667738	-1.22081	0.0354257	0.773096	0.167591	-0.8995	1.17907	-0.473534	0.146254	-1.03893			LCP1	1	1	1	1	1	1	1	1	1	1	1	1
SELPLG	-0.582886	-0.723703	-1.57573	-0.372787	-0.970886	-0.947227	0.233949	1.09124	0.583422	1.19905	2.03307	1.19475	0.344565	0.921917	0.488187	-1.11386	-0.994149	-0.808901			SELPLG	-1.32615	-1.32679	-1.33648	-0.622898	-0.499196	-0.650537	0.897956	1.17783	1.06684	0.970734	0.799773	0.848916
SPX	-1.83425	-2.35711	-1.58922	-0.0461069	-0.888085	0.164953	0.710721	0.519358	1.01515	0.994573	0.150564	0.0733115	0.76349	0.61621	0.185414	-0.326883	0.698102	1.14982			SPX	1	1	1	1	1	1	1	1	1	1	1	1
VGF	-0.400237	-1.84047	-2.0591	0.860783	1.24523	1.32602	-0.768399	-0.703031	-1.34025	0.555344	-0.726417	0.294605	0.577272	0.956582	0.258163	0.65527	0.558152	0.550478			VGF	-1.76376	-1.76376	-0.156883	1.46369	1.44583	1.00186	-0.225655	-0.275466	-0.228815	0.374779	-0.243606	0.371782
SEMA3F	1.61861	1.7353	1.20852	-1.08907	-1.30476	-0.987281	-0.236167	-0.135228	-0.0186957	-1.06282	-0.905655	-0.637615	1.37535	1.1823	0.748724	-0.540883	-0.37542	-0.575193			SEMA3F	-0.339502	-0.343261	-0.0249618	1.7288	1.37702	1.88211	-1.11556	-0.62413	-0.748187	-0.480679	-0.820126	-0.491512
MMP9	-0.814166	-0.814166	0.612334	-0.814166	0.623862	-0.814166	-0.814166	-0.814166	0.389089	1.64028	-0.814166	1.01921	-0.814166	-0.814166	-0.814166	0.992398	2.3375	0.526986			MMP9	1	1	1	1	1	1	1	1	1	1	1	1
PTGER2	1.7279	1.80143	2.04527	-1.62587	-1.26541	-1.16215	0.527296	0.397952	0.40022	-0.10496	0.0533423	-0.0660608	-0.472436	-0.272063	-0.533573	-0.375987	-0.731108	-0.343789			PTGER2	1.68581	1.68386	1.79423	-0.574013	-0.5857	-0.60283	-0.390622	-0.463304	-0.395228	-0.71802	-0.71344	-0.720743
SERPINB4	-0.747531	-0.747531	-0.747531	2.16885	1.52081	2.11713	-0.747531	-0.747531	-0.747531	0.42086	-0.0500616	-0.747531	-0.747531	-0.747531	0.770196	0.241566	-0.747531	0.285968			SERPINB4	-0.577337	-0.577337	-0.577337	1.74716	1.73405	1.71483	-0.577337	-0.577337	-0.577337	-0.577337	-0.577337	-0.577337
SCAMP4	-1.67014	-1.57346	-2.0937	0.172192	0.0901178	0.400913	0.475641	1.16926	1.20888	0.044207	-0.227909	0.051756	1.25145	1.36389	0.88128	-0.516484	-0.66121	-0.366694			SCAMP4	-1.5863	-1.72647	-1.25999	1.06303	0.920131	0.660274	0.429211	1.36286	0.581573	-0.148962	-0.316659	0.0213007
PTBP1	1.1805	1.31353	1.02182	-2.10871	-1.91271	-1.9714	-0.593183	-0.16986	-0.189452	0.235988	0.395491	0.44298	0.472975	0.631475	0.287966	0.372553	0.261912	0.328134			PTBP1	1.44851	1.48857	1.72032	-0.983611	-1.17493	-1.3209	-0.343483	0.349788	-0.199454	-0.206523	-0.452785	-0.325505
CCL16	-0.242536	-0.242536	-0.242536	4.12311	-0.242536	-0.242536	-0.242536	-0.242536	-0.242536	-0.242536	-0.242536	-0.242536	-0.242536	-0.242536	-0.242536	-0.242536	-0.242536	-0.242536			CCL16	1	1	1	1	1	1	1	1	1	1	1	1
CXCR2	-0.791116	-0.791116	-0.791116	-0.791116	1.55786	0.834484	1.4023	-0.791116	1.17753	1.24064	-0.791116	-0.791116	-0.791116	1.21946	1.27001	-0.791116	-0.791116	-0.791116			CXCR2	1	1	1	1	1	1	1	1	1	1	1	1
ACVR1B	-1.07482	-1.10729	-1.48048	-0.302507	-0.264298	-0.274272	-1.17423	-1.2468	-0.978633	1.16433	0.709695	0.925535	0.174033	0.312537	0.242364	1.50426	1.51783	1.35275			ACVR1B	-1.52423	-1.53164	-1.64292	0.934875	0.83567	-0.428623	0.9464	0.376164	0.9103	0.700035	-0.251603	0.675571
PECAM1	-1.1497	-1.16412	-1.13274	1.79098	0.739838	1.11747	0.00594633	1.20579	-2.20209	0.0340381	-0.316226	-0.827731	0.197628	0.335169	-0.124035	1.32446	0.160508	0.00481094			PECAM1	1	1	1	1	1	1	1	1	1	1	1	1
PTGES	-0.247369	0.190113	-0.102138	1.10838	1.12664	0.536511	0.622108	0.620094	0.179824	-1.53656	-2.30918	-0.920236	1.07215	0.797821	1.16182	-1.03109	-0.0186355	-1.25026			PTGES	-0.0805353	-0.0810028	-0.0880188	1.65255	1.47184	1.61649	-1.05227	-1.05227	-1.05227	-0.142216	-0.140059	-1.05227
RPS6KA5	0.0886352	-0.250308	0.738253	-1.5998	-0.277307	-0.725805	0.19289	-0.358632	-0.270998	-0.634939	-1.45102	-0.230449	-0.19576	-0.321476	-0.315625	1.79733	1.328	2.48701			RPS6KA5	1	1	1	1	1	1	1	1	1	1	1	1
AXL	2.21254	2.12816	1.9299	-0.109366	-0.216639	-0.222047	-0.279173	-0.172978	-0.194743	-0.114547	0.145797	-0.114303	-0.60379	-0.526083	-0.603899	-1.03785	-1.10265	-1.11832			AXL	1.46662	1.51193	1.58188	-1.13899	-1.17151	-1.21932	-0.429025	-0.662935	-0.441469	0.175644	0.19052	0.136658
BMP6	0.859303	0.227067	0.660493	-0.984155	-0.452484	-0.295891	-0.5895	-2.19841	0.313298	-0.0463617	1.79567	1.68612	0.666332	-1.03963	-1.51337	0.523771	0.199572	0.188186			BMP6	1	1	1	1	1	1	1	1	1	1	1	1
CCL1	-0.242536	-0.242536	-0.242536	-0.242536	-0.242536	-0.242536	-0.242536	4.12311	-0.242536	-0.242536	-0.242536	-0.242536	-0.242536	-0.242536	-0.242536	-0.242536	-0.242536	-0.242536			CCL1	1	1	1	1	1	1	1	1	1	1	1	1
CCL7	0.759903	0.740442	-0.660448	-0.660448	2.20319	1.76745	-0.660448	-0.660448	-0.660448	-0.660448	-0.660448	0.657075	-0.660448	1.79732	-0.660448	-0.660448	-0.660448	-0.660448			CCL7	1	1	1	1	1	1	1	1	1	1	1	1
CD9	1.16615	1.00222	1.28144	1.53568	1.5383	1.38704	-1.10474	-1.17179	-1.32585	-0.750958	-1.06696	-0.851301	-0.143399	-0.127424	-0.228463	-0.541605	-0.248141	-0.350178			CD9	-0.210015	-0.0404111	-0.0100248	1.8337	1.55221	1.48671	-0.903153	-0.93465	-1.16327	-0.627991	-0.652811	-0.330291
CD55	-0.500194	-0.67935	-0.524989	-1.69907	-1.91999	-1.89257	0.593139	0.389486	0.413022	0.200019	-0.198261	0.275888	0.525764	0.518627	0.599795	1.12355	1.45788	1.31726			CD55	-1.14212	-1.1445	-1.39018	-0.813551	-0.657748	-0.612869	1.27973	1.17009	1.11416	0.881471	0.442695	0.872815
CSF2RB	0.0880972	-0.938888	0.84948	1.63243	2.38141	0.0850778	-0.938888	-0.00365462	-0.938888	-0.938888	-0.938888	-0.938888	1.0553	0.327572	-0.938888	0.382686	0.712706	-0.938888			CSF2RB	1	1	1	1	1	1	1	1	1	1	1	1
ETS2	-1.37848	-1.40825	-1.34122	-1.2562	-1.46427	-1.4576	0.42638	0.342437	0.486069	0.944297	0.850679	0.83119	0.467051	0.585106	0.440709	0.951038	0.92738	1.05369			ETS2	-1.41022	-1.53393	-1.62629	-0.291229	-0.195869	-0.276268	1.04699	0.750628	0.912482	0.798478	1.00874	0.816486
TUBGCP2	2.04266	2.13549	1.9891	0.0804662	0.162313	0.241631	-1.22609	-0.837437	-0.975584	-0.129373	-0.290909	-0.175452	-0.745179	-0.299018	-0.604509	-0.862731	-0.096483	-0.408899			TUBGCP2	0.957768	0.951777	1.95287	0.228542	-0.717684	0.06295	-0.855383	0.970301	-1.30841	-0.60274	-1.41104	-0.228954
GEM	-0.858398	-0.725	-0.846884	-1.58432	-1.73308	-1.56361	-0.073119	0.0310631	0.0551952	0.200247	-0.0220173	0.293763	0.973752	1.0119	1.00775	1.21448	1.44186	1.17642			GEM	0.254055	0.804104	0.174095	0.878811	1.34128	1.74056	-0.834646	-1.73081	-0.854016	-0.40743	-0.944758	-0.421243
GMFG	1.52938	0.651039	0.894443	0.504073	-0.575488	-1.0154	-0.839852	-0.603435	-2.47506	1.13275	0.455375	-0.281275	0.0471768	0.549432	-0.658926	0.578346	1.2738	-1.16638			GMFG	-0.706694	-0.706694	1.43654	1.46702	-0.706694	1.43678	-0.706694	-0.706694	-0.706694	-0.706694	-0.706694	1.31322
IGFBP1	-2.28162	-1.34885	-1.43928	1.19212	0.487794	1.17816	-0.476896	0.00620453	-0.169341	-0.754542	-0.459996	-0.722509	1.30132	0.984019	0.609157	0.6683	0.794763	0.431203			IGFBP1	-1.68205	-1.68205	-1.68205	0.929565	0.915019	0.893699	0.337798	0.705495	0.333673	0.309668	0.314361	0.306877
INHA	-2.6281	-1.95443	-1.33014	0.513457	-0.151545	0.23097	0.568776	1.33273	0.523312	-0.631488	0.139718	0.684998	1.04431	0.298516	0.0959713	0.11352	0.43221	0.717214			INHA	-1.72855	-1.72855	-1.72855	0.691297	0.677643	0.657637	0.555254	0.481294	0.550563	0.523264	0.528601	0.520091
IQGAP2	-1.11531	-0.694603	-1.71947	1.8662	1.89501	1.52754	0.0858418	-0.0518248	0.15816	-0.131913	-0.549615	0.471349	0.0398759	-0.699525	-0.913476	0.804115	-1.15268	0.18033			IQGAP2	-0.576707	-0.576707	-0.576707	1.80345	1.79002	-0.576707	-0.576707	1.59689	-0.576707	-0.576707	-0.576707	-0.576707
ITGA2	-0.535117	-0.723342	-1.23377	-1.2374	-1.41352	-1.2985	-0.366558	-0.663865	-0.558636	1.16284	0.964504	1.14213	0.0547806	0.194107	0.33325	1.42786	1.33258	1.41865			ITGA2	-1.42749	-1.43032	-2.04629	0.446153	0.694858	0.448804	1.12281	-0.158152	0.795763	0.631024	0.688228	0.234612
ITPKA	-1.2337	-0.782118	-0.973939	-1.41692	-1.60593	-1.80855	-0.0357574	0.286606	0.276343	0.493991	0.400627	0.535494	0.81945	0.762634	0.548235	1.17029	1.30126	1.26197			ITPKA	-0.796897	-0.797484	-0.806305	-1.14857	-1.15353	-1.16079	0.645202	1.05875	0.640002	1.1131	1.20889	1.19763
JUN	-1.12219	-1.31144	-1.31999	0.187861	0.406802	0.304252	-1.73376	0.0726414	-0.280296	-0.774162	-0.903984	-0.367993	1.22216	1.74677	0.947399	0.804147	1.10169	1.02008			JUN	-1.10246	-1.11519	-0.564343	1.8716	1.55363	1.32438	-0.852312	-0.130776	-0.738757	-0.405607	0.286311	-0.126475
MMP2	-1.26438	-1.35682	-1.98129	1.59861	1.87226	1.84661	-0.869581	-0.0687497	0.206057	0.11561	-0.322764	0.0318715	0.00471379	0.3185	-0.233276	-0.157502	0.247404	0.0127378			MMP2	-0.583183	-1.03686	-0.95308	1.59778	1.58333	1.70941	-0.115096	0.0206892	-0.0304851	-0.536771	-0.930569	-0.725167
NAP1L4	2.20178	1.81429	2.31244	-0.0119232	0.107788	0.0810022	-0.918577	-0.687625	-0.797938	-0.229028	-0.219486	-0.548789	-0.808456	-0.868671	-0.648919	-0.512018	-0.0525089	-0.213356			NAP1L4	1.64587	1.26649	1.91054	-0.52972	-0.922736	-0.0543343	-0.522808	-0.0561397	-0.259294	-0.965076	-1.24762	-0.265167
VEGFC	1.83368	1.76375	1.84022	0.645728	0.743601	0.668594	-1.27268	-1.39008	-1.13067	-0.600433	-0.652213	-0.720777	-0.119999	-0.16313	-0.322591	-0.391482	-0.469947	-0.261582			VEGFC	-1.81401	-1.47243	-1.64717	0.38695	0.0470633	0.0820987	0.510165	0.764203	0.312316	1.01623	1.06313	0.751457
WNT2	0.63854	0.526371	0.825446	1.5095	1.73079	1.65709	-0.130955	0.689626	0.48319	-0.733374	-0.234397	-0.899739	-1.1113	-0.75047	-1.16508	-1.14186	-1.28819	-0.605195			WNT2	1.63838	0.877519	0.864122	0.890305	-0.977149	0.864329	-0.977149	0.728241	-0.977149	-0.977149	-0.977149	-0.977149
IGF1	-0.476099	-0.476099	-0.476099	-0.476099	3.15401	1.88554	-0.476099	0.78206	-0.476099	-0.476099	-0.476099	-0.476099	-0.476099	-0.476099	-0.476099	-0.476099	-0.476099	0.843773			IGF1	1	1	1	1	1	1	1	1	1	1	1	1
BEX3	0.989998	0.987663	1.45009	1.66398	1.63459	1.51043	-0.391834	-0.560114	-0.506472	-0.508725	-0.406439	-0.535247	-0.733619	-0.854024	-0.814085	-0.990033	-0.952453	-0.983706			BEX3	1.00895	0.843881	1.00793	1.10576	0.852208	1.03464	-1.28917	-0.492107	-1.38796	-0.934275	-0.881751	-0.868105
CST4	0.443112	0.111374	-0.666601	1.94275	2.26041	1.9211	-0.666601	0.566908	-0.666601	-0.666601	-0.666601	-0.666601	-0.666601	-0.666601	-0.666601	-0.666601	-0.666601	0.0869444			CST4	-0.577338	-0.577338	-0.577338	1.74706	1.73403	1.71494	-0.577338	-0.577338	-0.577338	-0.577338	-0.577338	-0.577338
IL10	0.512823	-1.05448	-1.05448	-1.05448	0.900833	-1.05448	0.772547	-1.05448	1.04877	1.8126	0.681595	-0.0210961	1.10874	-1.05448	0.663269	0.955789	-1.05448	-1.05448			IL10	1	1	1	1	1	1	1	1	1	1	1	1
APOBEC3G	1.14582	0.724185	0.653857	0.852111	1.78332	0.149616	1.04086	-0.417363	-0.362026	-0.813165	-0.787895	-1.82026	-0.508568	-0.491931	0.506994	-0.82138	1.00457	-1.83874			APOBEC3G	0.318266	0.317333	0.303334	1.12982	1.1144	1.09181	-1.62076	-1.62076	-1.62076	0.195187	0.199491	0.192628
BAZ1A	1.51975	1.23854	1.73865	-1.16528	-1.18933	-1.18567	-0.433513	-1.23366	-1.5468	0.339148	0.439724	0.233601	-0.333156	-0.688175	0.0280619	0.523146	0.574404	1.14057			BAZ1A	0.547864	1.75907	0.419283	0.654737	0.560061	1.04055	-1.57691	-0.230354	-1.60759	-0.517452	-1.10009	0.0508267
BST2	-0.60738	0.553126	-0.243928	2.21274	2.206	1.31451	-1.09762	-0.468988	-0.677434	-1.09762	-1.09762	-0.642871	-0.242878	-0.668415	-0.341713	-0.0230122	0.362833	0.560266			BST2	-0.953858	-0.953858	-0.953858	1.35903	1.15253	1.50319	-0.953858	-0.953858	-0.953858	0.305427	0.821075	0.581899
CASP1	-0.580264	-0.158658	-0.362196	-1.41506	-1.53923	-1.82122	1.78274	1.35054	1.40651	0.457153	1.26143	0.829999	-0.0809005	-0.232642	-0.154437	-0.373128	-0.353514	-0.0171227			CASP1	-0.916362	-1.53678	-0.412374	0.216758	0.171046	0.584066	-1.27331	-0.48973	-0.255902	1.32516	2.06218	0.525244
CCL8	-0.44117	-0.44117	-0.44117	-0.44117	1.64436	2.41485	-0.44117	-0.44117	2.55834	-0.44117	-0.44117	-0.44117	-0.44117	-0.44117	-0.44117	-0.44117	-0.44117	-0.44117			CCL8	1	1	1	1	1	1	1	1	1	1	1	1
CXCL10	-0.546138	-0.764168	-0.836099	1.79184	2.05418	1.83191	-0.555279	-0.815802	-0.85276	-0.91561	-0.81802	-0.804177	-0.334175	-0.392901	-0.154693	0.700716	0.721489	0.689678			CXCL10	-0.922764	-0.922764	-0.922764	1.45886	1.37662	1.54796	-0.922764	-0.922764	-0.922764	0.36237	0.512729	0.278047
CYTH1	-0.332951	0.0744104	0.346836	0.232619	0.918161	0.557235	-1.47464	-1.16244	-0.995603	-1.10545	-1.12009	-0.704393	0.0239273	-0.524279	0.388033	1.03163	1.62694	2.22005			CYTH1	-0.297202	-1.65125	-0.395791	0.999792	-0.287845	-0.394358	-0.940437	0.802997	-0.965496	0.0264838	2.05835	1.04476
EIF2AK2	-1.07206	-1.27656	-1.80157	-1.04362	-0.982156	-0.91927	0.489199	-0.0460449	0.0221509	0.23674	0.117062	0.330244	0.236524	0.193411	0.628143	1.26963	1.73704	1.88114			EIF2AK2	-0.698585	-0.840201	-0.853031	-0.110854	-0.124397	-0.144266	-0.670128	-0.853126	-0.674083	1.71748	1.91165	1.33954
GBP1	1.46515	1.37701	1.4067	1.25816	1.3698	1.35101	-0.547666	-0.655882	-0.680385	-0.446198	-0.201466	-0.408278	-1.09388	-1.20717	-1.11099	-0.735907	-0.656349	-0.483657			GBP1	0.900697	0.798217	0.561376	0.605788	0.697285	0.670373	-1.54324	-1.93954	-1.54582	0.38461	0.495655	-0.0853981
GBP2	0.257122	0.342527	0.430308	1.94226	2.08655	2.01161	-0.0288622	-0.201916	-0.0830281	-0.979327	-0.636209	-0.553697	-0.445748	-0.634937	-1.0677	-0.779986	-0.747132	-0.91183			GBP2	0.857316	0.856433	0.843176	1.27956	0.858658	1.24838	-0.990587	-0.990587	-0.990587	-0.990587	-0.990587	-0.990587
GCH1	-0.265329	-1.01471	-1.44364	0.633243	2.18148	1.46759	-1.13551	-0.843334	-0.678275	-1.44982	-0.430719	0.0157991	1.0626	0.627801	1.0124	-0.152293	-0.0140992	0.426821			GCH1	-0.998924	-0.998924	-0.998924	1.07747	1.06576	1.04859	-0.998924	-0.998924	-0.998924	0.933289	0.937868	0.930566
GMPR	-0.0105865	0.288748	-0.257049	1.4847	1.8739	1.85921	-0.838714	-0.87364	-1.03563	-0.982204	-1.57979	-0.948081	-0.284605	0.511994	-0.146834	-0.391173	1.09938	0.230379			GMPR	-0.622843	-0.623371	-0.631297	0.18032	0.169732	0.154214	-1.72059	-0.711684	-0.680059	1.29591	1.74321	1.44646
HLA-F	0.25828	0.691595	0.830636	0.742405	1.09498	1.64545	-1.01909	-1.3674	0.0716403	0.878947	-2.30363	1.01509	-0.656946	-0.685358	0.37545	-0.120858	-0.430292	-1.0209			HLA-F	-0.360994	-0.363271	-0.397444	1.03309	0.999052	2.49617	-0.598632	-0.0761581	-1.43133	0.0186943	-0.651196	-0.667984
IDO1	-0.0627091	-0.975135	-0.975135	-0.0166429	1.57554	-0.975135	-0.975135	-0.975135	-0.975135	-0.975135	-0.147171	0.216443	-0.170104	0.150053	0.178344	1.56702	1.74304	1.79214			IDO1	-0.301511	-0.301511	-0.301511	-0.301511	-0.301511	-0.301511	-0.301511	-0.301511	-0.301511	-0.301511	3.31662	-0.301511
IFI27	0.0887468	0.0030503	-0.133332	2.07081	2.2811	1.91947	-0.644349	-1.14807	-0.654655	-1.16636	-0.758551	-0.620103	-0.0733614	-0.172863	-0.343121	-0.209975	-0.32635	-0.112095			IFI27	-0.624686	-1.21983	-1.21983	1.31184	0.991091	1.58796	-1.21983	-0.672851	-0.655705	0.578729	0.729757	0.413356
IFI30	-1.80214	-0.312313	0.0928405	1.31001	2.42302	0.883687	0.0174191	-0.561649	-0.226656	-0.505458	-0.891552	-1.42395	1.09714	0.176569	0.841801	-0.135592	-0.0512728	-0.931902			IFI30	-0.418689	-0.642452	-0.649707	1.88551	1.69867	1.49148	-0.692403	-0.993893	-0.694365	-0.320897	-0.493433	-0.169823
IFI35	0.663876	0.34787	0.717898	0.992232	1.36585	1.4339	-1.01667	-0.573416	-0.880457	-1.44549	-1.25978	-0.768002	-1.04604	-1.10643	-0.444028	0.81311	1.14661	1.05896			IFI35	-0.606988	-0.84448	-0.616952	0.324091	0.425689	0.294375	-0.897495	-1.21748	-1.19555	1.37666	1.77684	1.18128
IFI44	0.168079	0.876765	0.494424	1.01151	1.00715	0.959506	-1.33047	-0.749666	-0.613009	-1.50457	-1.21198	-1.21209	-0.64557	-0.509626	-0.551455	0.919359	1.24075	1.6509			IFI44	-0.689868	-0.465324	-0.470877	0.45972	0.281294	0.355945	-1.23902	-1.23902	-1.23902	1.34339	1.60195	1.30084
IFI44L	-0.579841	-1.02629	-0.863824	1.06626	1.13083	1.17915	-0.207815	-0.125811	-0.192083	-1.04957	-1.25494	-1.10299	-0.862035	-0.709186	0.183687	1.40928	1.12319	1.88198			IFI44L	-0.833356	-0.833356	-0.833356	-0.0119171	-0.016552	0.308464	-0.833356	-0.833356	-0.833356	1.63327	1.93432	1.15256
IFI6	0.0663437	0.00655326	0.0927794	1.99191	2.15896	1.79134	-0.941622	-0.615581	-0.779714	-1.03692	-1.06364	-1.08381	-0.305687	-0.547196	-0.48132	0.0777454	0.194283	0.475577			IFI6	-0.806253	-0.850515	-0.825395	1.13676	1.06595	1.13263	-1.16409	-1.12229	-1.16484	0.865468	0.945516	0.787053
IFIT2	-0.762926	-0.818631	-0.379716	-0.92054	-0.761343	-0.754522	0.739382	0.659521	0.607591	-1.31401	-1.12119	-1.16791	0.191495	0.183851	0.674212	1.25376	1.85427	1.83671			IFIT2	-0.563194	-0.563506	-0.568194	-0.0058753	0.0667802	0.198497	-1.21665	-1.21665	-0.777226	1.55103	1.89302	1.20197
IFIT3	-0.961933	-1.10644	-0.768769	-0.31765	0.157472	0.114566	-0.238247	-0.518838	-0.593424	-0.903261	-0.979712	-0.968279	0.403558	0.444761	0.560216	1.43317	2.11596	2.12685			IFIT3	-0.72712	-0.727539	-0.674739	0.324176	0.179059	0.343012	-1.06158	-1.07982	-1.06273	1.50557	1.71164	1.27007
IFIT5	-0.919148	-0.798007	-0.672526	0.47051	-0.465771	-0.320943	2.32495	0.738936	1.10188	-1.03327	-0.166648	-0.568965	-1.34086	-0.399674	0.441226	-1.03692	0.995607	1.64963			IFIT5	-0.767313	-0.768428	-0.78516	0.19006	-0.0316852	0.145811	-0.883714	-0.955234	-0.888247	1.62321	1.84257	1.27813
IL15	2.18379	0.452852	1.24694	0.520178	0.093596	0.133332	-0.240334	0.434144	0.185878	-1.36552	-2.38838	-1.50461	0.0389595	-0.376666	-0.116551	-0.128721	0.935864	-0.104743			IL15	0.5147	0.51338	0.493562	0.532293	0.516707	0.493869	-2.23003	-2.23003	0.371641	0.340479	0.346571	0.336856
IL15RA	-0.63392	-1.19965	-0.924405	-1.43208	-0.878907	-1.28856	-1.11437	-0.430395	-0.490176	0.734597	0.974163	1.12588	0.442657	0.756854	0.31407	1.55994	1.16993	1.31438			IL15RA	-0.349404	-0.839544	-0.876858	0.545782	0.509668	1.19165	-1.61576	-0.804897	-1.10685	1.11836	1.43835	0.789491
IRF7	-1.28497	-1.21191	-0.657201	0.851964	0.924218	0.495633	-0.746148	0.0318755	-0.812463	-0.93862	-1.10594	-0.116442	0.0869589	-0.164402	-0.382789	1.03326	1.83975	2.15722			IRF7	-0.902902	-0.903338	-0.710305	0.184941	-0.0249703	0.415909	-0.948315	-0.976179	-0.759109	1.48205	1.7887	1.35352
ISG15	0.110439	0.113836	0.470649	1.71083	1.77523	1.74157	-1.23354	-1.06316	-1.01092	-0.749205	-0.906472	-0.874891	-0.572646	-0.684551	-0.785487	0.471514	0.545413	0.941387			ISG15	-0.83813	-0.838657	-0.790622	0.57822	0.572791	0.680879	-1.16056	-1.0051	-1.13602	1.2617	1.44812	1.22739
ISG20	-0.220952	-0.00574917	0.0147366	-0.831773	-1.85975	-1.29257	-1.39346	-0.367188	-0.321183	0.180749	-0.657883	0.222734	1.81884	0.51936	1.0224	0.765358	2.01884	0.387484			ISG20	-1.61305	-0.189309	-1.61305	-0.179493	-0.187582	0.379627	-0.260087	-0.303902	-0.262866	1.03219	1.86541	1.33211
KIF5C	-0.804034	0.289762	-1.35607	-0.331847	-0.438906	-0.305876	-0.262991	-0.909976	1.85436	1.14083	1.75914	-0.839174	0.865609	1.55609	-0.32989	-1.14239	0.234453	-0.979088			KIF5C	1	1	1	1	1	1	1	1	1	1	1	1
LMO2	-0.949703	-0.626525	-1.7831	-0.907627	0.0859283	-0.614032	-0.416325	-0.28448	-1.06879	1.88245	0.725173	0.776424	0.117267	-0.529348	-0.498074	1.64654	1.15606	1.28818			LMO2	-0.447213	-0.447213	-0.447213	-0.447213	-0.447213	-0.447213	-0.447213	-0.447213	-0.447213	-0.447213	2.24113	2.231
MELK	2.18163	2.17368	2.21908	-0.0994319	-0.0674979	-0.0850238	-0.386409	-0.452204	-0.33841	-0.756762	-0.476427	-0.379985	-0.515897	-0.667333	-0.368042	-0.635257	-0.698042	-0.64767			MELK	1.75734	1.75596	1.58934	-0.350337	-0.122797	-0.365037	-0.701782	-0.724846	-0.703245	-0.711758	-0.710093	-0.712747
MX1	-0.754472	-0.579105	-0.81761	0.520928	1.03954	0.986188	-0.968827	-0.854129	-0.903275	-1.20104	-0.923493	-0.889677	0.273896	-0.053735	0.141945	1.37602	1.67069	1.93616			MX1	-0.957898	-0.605027	-0.957898	0.36049	0.225132	0.343551	-0.957898	-0.957898	-0.957898	1.49707	1.70875	1.25952
MX2	0.57344	0.474607	1.18364	1.04651	1.25134	1.57513	-0.624001	0.372931	0.208504	-1.91119	-2.09508	-1.44961	-0.153386	-0.180993	-0.142184	-0.103883	-0.236414	0.210648			MX2	-0.887727	-0.887727	-0.887727	0.3472	0.118237	0.33024	-0.887727	-0.887727	-0.887727	1.60363	1.75731	1.16975
MYD88	-0.301552	-0.628464	-0.590849	-0.393641	-1.2263	-0.597963	-1.2673	-0.834513	-1.20949	1.19127	0.152455	0.878743	-0.158259	0.19554	-0.380304	1.57877	1.7022	1.88967			MYD88	-0.72373	-0.571538	-0.602259	-0.393871	-0.276862	-0.314126	-0.783864	-0.778251	-0.650686	1.57919	2.02059	1.49541
NMI	0.340682	-0.377548	0.24061	-2.32139	-1.41983	-2.11565	0.43329	-0.0994799	0.36852	0.320225	0.538087	0.374947	0.300574	-0.213386	-0.128538	1.03014	1.35787	1.37087			NMI	0.419439	-0.0554377	-0.0777853	-0.604524	-0.619011	-0.64024	-0.748933	-0.827505	-1.46196	1.54354	1.82863	1.24378
OAS1	-1.08339	-0.763412	-0.753737	1.10727	1.3367	1.16579	-1.08339	-0.667385	-1.08339	-1.08339	-0.788998	-1.08339	0.234588	0.20309	0.473178	0.963096	1.26857	1.63818			OAS1	-0.924255	-0.924255	-0.924255	0.498906	0.279435	0.479824	-0.924255	-0.924255	-0.924255	1.38846	1.75576	1.14314
OAS2	-0.50946	0.125126	-1.4138	1.5713	1.79157	1.64519	-0.619621	-0.655923	-1.08937	-0.676779	-0.930133	-0.919475	-0.303736	-0.449309	-0.330008	0.563898	0.980016	1.22051			OAS2	-0.950939	-0.950939	-0.950939	0.512652	0.50455	0.658054	-0.950939	-0.950939	-0.950939	1.26829	1.69786	1.06424
OASL	-0.0461061	0.266539	0.179515	0.654549	0.322816	0.767901	-1.41417	-1.41417	-1.41417	-1.03146	-1.02167	-0.622261	-0.145667	-0.0628959	0.0119896	1.66953	1.75218	1.54755			OASL	-0.893286	-0.893286	-0.893286	0.280451	0.273829	0.264125	-0.893286	-0.893286	-0.893286	1.27253	1.75069	1.51809
PDZD2	-0.61019	-0.79432	-1.797	-0.276977	-0.0677986	-1.42174	-0.133656	-0.0421358	0.139763	0.998021	0.205624	1.49652	-0.883897	-0.80088	-0.382789	1.95135	1.35563	1.06448			PDZD2	-0.844408	-0.844408	-0.844408	1.30887	-0.844408	-0.844408	-0.844408	1.122	-0.844408	1.15935	1.1641	1.15653
PLSCR1	-1.22675	-1.10179	-0.949886	-0.749185	-0.926995	-0.911888	0.110669	0.204446	-0.190712	-0.271245	-0.264355	-0.554401	0.533713	0.132948	0.513089	1.3914	2.18466	2.07629			PLSCR1	-0.749206	-0.650885	-0.758827	0.0755735	-0.178727	-0.0672622	-0.812001	-0.951175	-0.814449	1.64078	1.90096	1.36521
PML	0.237731	0.256688	0.103719	2.02134	2.1271	2.23695	-0.656257	-0.577506	-0.523586	-0.694412	-0.69403	-0.800213	-0.536426	-0.543388	-0.635261	-0.599992	-0.396053	-0.326404			PML	-0.680499	-0.982004	-0.854558	0.629418	0.602868	0.466159	-1.009	-0.985126	-1.16314	1.33432	1.67759	0.963973
PSMB8	0.261786	0.391954	1.44759	0.939154	1.9764	1.07277	-0.13966	-0.240587	-0.408361	-1.06366	-1.88053	-1.72955	0.376629	0.812006	-0.599348	-0.654755	-0.496704	-0.0651304			PSMB8	-0.0124698	-0.229072	0.16075	0.745891	0.555511	1.00077	-1.80967	-1.50267	-1.4409	0.61967	1.29796	0.614219
PSMB9	0.282589	0.727263	0.835374	0.265198	1.23071	0.554716	0.162863	1.45739	-0.0196121	-2.47933	-0.902155	-2.18994	0.521084	-0.254549	-0.262469	0.498528	0.0580077	-0.485663			PSMB9	0.0987107	0.535645	-0.488693	0.552122	0.100152	0.518644	-1.88561	-1.88561	-0.551226	0.728669	1.55214	0.725046
RABGAP1L	1.23342	1.08454	0.793241	1.70707	1.70635	1.38902	0.113381	-0.515136	-0.0882797	-0.732489	-0.644325	-0.570641	-0.851072	-0.900882	-0.496366	-1.33352	-0.94466	-0.949645			RABGAP1L	0.54438	0.539006	0.458365	0.615949	0.552544	0.459616	-1.96346	-0.36073	-0.0382328	-0.165289	-2.06561	1.42346
RBCK1	-1.82372	-1.63585	-1.456	-0.471021	-0.43467	-0.470943	0.514985	1.2454	1.20095	-0.398919	-0.48945	-0.407534	1.38689	1.43792	1.05642	0.175794	0.531716	0.0380214			RBCK1	-1.2093	-1.36969	-1.0177	-0.376195	-0.582999	-0.322597	-0.0555241	0.386576	0.0282927	1.44195	1.72998	1.34721
RGL1	-1.0262	-1.48891	-2.03047	-1.02311	-1.17622	-1.01319	1.48775	0.86574	0.910766	1.03197	0.745931	0.997409	-0.00279514	0.149862	0.609559	0.207927	0.477812	0.276181			RGL1	-1.42157	-1.42636	-1.49817	0.86572	0.797225	0.696836	1.94049	-0.189367	0.15902	0.0217647	0.0486017	0.00580495
RSAD2	-0.572527	-0.16978	-0.87285	0.0685576	-0.0241503	0.336484	-1.19288	-0.789018	-0.543857	-0.800393	-0.907082	-1.19288	0.421887	0.199034	0.247274	1.75927	1.8953	2.13761			RSAD2	-0.872197	-0.872197	-0.872197	0.379811	0.147681	0.139256	-0.872197	-0.872197	-0.872197	1.57406	1.88048	1.11189
SAMHD1	0.91122	0.866199	0.81555	1.72133	1.88318	1.72383	-0.854617	-0.929913	-1.16513	-0.672121	-0.732815	-0.632421	-0.687615	-0.746622	-0.767274	-0.423539	-0.361741	0.052505			SAMHD1	-0.599183	-0.769037	-0.61155	0.539715	0.348392	0.586396	-1.24668	-1.06484	-1.24872	1.31408	1.65824	1.0932
SP100	-1.4405	-1.70004	-1.80713	0.632855	0.571326	0.725544	0.516852	-0.354928	-0.588529	-0.566256	-0.593817	-0.703376	0.425404	0.095318	0.731661	0.859115	1.73258	1.46391			SP100	-0.983809	-1.15566	-1.18112	0.0344752	0.246206	0.0920403	-0.462392	-0.720931	-0.470775	1.51709	1.87131	1.21355
SP110	1.75475	-0.352146	0.780495	1.13067	0.939006	0.205961	-0.628031	0.0725798	0.224639	-0.245209	-2.31765	-0.0769318	0.809489	-1.79938	-0.976912	-0.615762	0.178479	0.915955			SP110	-0.305444	-0.829872	-0.483402	0.902902	0.686641	0.447898	-1.13262	-1.4134	-1.36748	1.30067	1.44897	0.745144
STAT1	-0.670418	-0.707486	-1.01437	1.85109	1.8871	1.97842	0.262034	-0.166355	-0.23165	-1.31548	-1.1994	-1.02062	-0.198889	-0.223412	-0.0386635	-0.263825	0.427742	0.644192			STAT1	-0.696793	-0.630617	-0.712752	0.760871	0.679504	0.841263	-1.25699	-1.22541	-1.2603	1.26165	1.33283	0.906747
STX11	0.077688	0.129745	0.190774	1.91155	1.94322	1.94066	-1.29366	-0.685306	-0.464644	-0.855013	-0.966976	-1.45059	-0.202632	0.244358	-0.647164	-0.137485	-0.0110231	0.276491			STX11	1	1	1	1	1	1	1	1	1	1	1	1
TAP1	-2.13191	-2.00009	-2.11489	0.69111	0.625333	0.712239	-0.312133	-0.246132	-0.0758118	0.382601	0.222391	0.44769	0.404179	0.419149	0.151848	0.861158	0.895258	1.06801			TAP1	-1.21823	-1.31918	-1.14071	0.529389	0.423354	0.524572	-0.76841	-0.425276	-0.639857	1.22702	1.64129	1.16603
TDRD7	0.848552	0.249352	1.96028	0.631891	0.492561	0.357714	-0.965999	-0.989619	-1.30832	-1.19367	-2.03829	-0.644209	0.666645	0.350132	-0.424669	-0.0711767	1.23087	0.847962			TDRD7	-0.718723	-0.720468	-0.746664	-0.13723	-0.716071	-0.195321	-0.90089	-0.500375	-0.380405	1.4747	2.07467	1.46678
THEMIS2	-1.01614	-0.907033	-0.74216	-1.76103	-1.3381	-1.62997	0.225049	1.0484	0.574081	-0.262305	-0.408681	0.0882219	0.972592	1.00322	1.13058	0.838593	1.12533	1.05935			THEMIS2	-0.939002	-0.939738	-0.329181	0.17985	-0.311121	0.143483	-1.01572	-0.486135	-1.01871	1.50416	1.95958	1.25254
TLR3	-0.0778757	-0.0643605	-0.896942	1.0743	0.821316	1.68122	1.4578	0.926167	1.51185	-0.720314	-1.16942	-0.421467	-0.729954	0.274107	-0.474186	-1.84912	-0.818766	-0.524355			TLR3	1	1	1	1	1	1	1	1	1	1	1	1
TNFSF10	0.479315	0.36918	0.466425	1.9602	2.17447	1.90674	-0.856324	-0.42048	-0.0405039	-0.701161	-0.676794	-0.880369	-0.614304	-0.541337	-0.687271	-0.892035	-0.31274	-0.733008			TNFSF10	-0.577338	-0.577338	-0.577338	1.74706	1.73403	1.71494	-0.577338	-0.577338	-0.577338	-0.577338	-0.577338	-0.577338
TREX1	-1	-1	-1	-1	-1	-1	-1	-1	-1	-1	-1	-1	-1	-1	-1	-1	-1	-1			TREX1	-0.609794	-0.899251	-0.626415	-0.342633	-0.356202	-0.152046	-0.99307	-0.343071	-0.722418	1.71512	1.82074	1.50904
TRIM14	1.91137	1.36005	1.12854	1.25554	1.49062	0.917681	-0.641657	-0.390768	-0.452937	-0.961381	-1.14738	-1.10913	-0.739888	-0.912149	-0.533119	-0.736227	-0.361485	-0.0776714			TRIM14	-0.420132	-0.206575	-0.221281	0.176888	-0.0117986	0.143763	-1.39519	-1.0676	-1.39704	1.38957	1.80683	1.20257
TRIM21	0.415605	0.108826	1.10568	1.34864	0.441654	1.08169	-1.69531	-1.50911	-1.32373	-0.367008	-1.10839	-0.753056	-0.516769	-0.278412	-0.191029	0.491956	1.66931	1.07945			TRIM21	-0.959279	-0.960575	-0.819523	-0.0943225	-0.365522	-0.141783	-0.795225	-0.282489	-0.534829	1.77195	1.83934	1.34226
TRIM22	-0.0334658	0.0903904	0.0517796	1.98495	1.86362	1.93237	0.418719	0.237993	0.223336	-1.08475	-0.855961	-1.05948	-0.133258	-0.260733	-0.207325	-1.1979	-1.09121	-0.879059			TRIM22	-1.25907	-1.40265	-1.57624	0.537085	0.589373	0.626085	-0.246357	-0.478817	-0.347237	1.13837	1.5981	0.82136
TYMP	-0.116262	0.582555	0.572894	1.51567	1.80212	1.53134	-1.53134	-1.29215	-1.37309	-0.617974	-1.05233	-0.758322	0.289146	-0.380404	-0.438319	-0.0632185	0.385382	0.944308			TYMP	-0.537488	-0.538336	-0.871685	1.17307	0.715153	1.25828	-1.33767	-0.978215	-1.33969	0.944243	1.31045	0.201884
UBE2L6	-1.87851	-2.13991	-1.99321	0.623195	0.814756	0.743488	0.642737	0.666571	0.638859	-0.67501	-0.563336	-0.354446	0.685194	0.718192	0.513322	0.283402	0.70204	0.572671			UBE2L6	-0.977081	-1.08119	-0.894806	0.422529	0.260473	0.604036	-0.975496	-0.718133	-0.891873	1.26205	1.75969	1.22981
XAF1	-0.477418	0.175492	-0.443739	0.849345	2.27529	1.4507	0.157214	-0.0825584	-0.00086505	-1.00358	-2.10848	-1.82029	-0.218217	0.0508895	-0.0562122	0.102573	0.4783	0.671554			XAF1	-0.967462	-0.967462	-0.967462	0.623692	0.61483	0.601841	-0.967462	-0.967462	-0.967462	1.27129	1.42488	1.26824
ZBTB20	-0.291333	-1.08091	-1.08319	-0.395928	-0.552843	-0.370823	-0.290874	-0.560529	-0.609519	1.27614	1.2423	1.35051	-0.989259	-0.962085	-0.907104	1.99263	1.02388	1.20894			ZBTB20	-0.446989	-0.446989	-0.446989	-0.446989	-0.446989	2.31264	-0.446989	-0.446989	-0.446989	2.15724	-0.446989	-0.446989
ABCE1	0.982202	0.576726	0.700803	-1.71626	-2.29199	-1.96902	0.286639	-0.454388	-0.361622	0.560045	1.25952	0.986083	-0.170809	-0.08667	0.274022	0.298011	0.49773	0.628974			ABCE1	1.26945	1.26448	0.901129	-1.80104	-1.42531	-1.09996	1.01751	-0.423117	0.448478	0.0455498	0.0678103	-0.26499
ADAR	-1.17193	-1.39876	-2.16163	-0.633019	-0.353995	-0.380509	0.311223	0.127778	0.0284443	0.568392	0.337026	0.431133	-0.354044	-0.268277	-0.0763197	1.47161	1.67212	1.85076			ADAR	-0.239808	-0.240941	-0.305115	0.335534	0.387738	0.331658	0.181487	-0.111507	0.17611	1.12684	1.26757	-2.90956
BST2	-0.60738	0.553126	-0.243928	2.21274	2.206	1.31451	-1.09762	-0.468988	-0.677434	-1.09762	-1.09762	-0.642871	-0.242878	-0.668415	-0.341713	-0.0230122	0.362833	0.560266			BST2	-0.953858	-0.953858	-0.953858	1.35903	1.15253	1.50319	-0.953858	-0.953858	-0.953858	0.305427	0.821075	0.581899
CACTIN	-0.860164	-0.27544	-0.646151	-0.844358	-0.989608	-0.775125	-2.10664	0.411792	0.0608865	0.984262	-0.568209	0.610865	0.0400021	0.555409	-0.348954	1.98298	1.3575	1.41096			CACTIN	-1.29903	-0.782317	-0.382605	-0.188347	-1.28956	-1.39737	0.762667	1.76011	1.12731	0.558437	0.592553	0.53814
CDC37	0.891346	0.760869	1.11053	1.43385	1.47795	1.44982	-1.83522	-1.27271	-1.43482	-0.378055	-0.465462	-0.311489	-0.371876	-0.616837	-0.93394	0.00700532	0.381072	0.10797			CDC37	-1.3362	-1.21785	-0.858418	1.3312	1.1731	0.96395	-0.430517	1.71473	0.147744	-0.640381	-0.43995	-0.407409
CNOT7	1.99195	0.849657	1.7237	-1.36322	-1.76654	-1.95304	0.778279	0.140444	-0.307082	0.0850272	0.359063	0.234268	-0.632158	-0.407401	0.183696	-0.0995196	0.0246206	0.158253			CNOT7	0.454076	0.843701	2.00511	-1.8419	-0.860593	-0.705739	-0.692533	-0.807403	0.278031	0.686895	-0.201641	0.841999
DCST1	-2.53947	-0.446601	0.462385	0.558808	-0.75662	-1.30565	1.05512	0.368771	0.0105412	-0.658398	1.03932	-0.568936	-0.381947	0.613643	0.851047	1.95667	-0.549402	0.290722			DCST1	1	1	1	1	1	1	1	1	1	1	1	1
EGR1	0.338787	0.417865	0.316299	1.30009	1.86992	1.41638	-0.357764	0.182995	-0.295286	-0.331923	0.0274356	-0.831788	0.48396	0.559487	-0.06891	-1.20688	-2.08183	-1.73884			EGR1	0.538598	0.685879	0.514847	0.399699	0.540851	0.515192	-1.7095	-1.74205	-1.71157	0.482889	0.873119	0.612045
FADD	2.00294	1.74589	1.89657	0.211082	-0.379882	-0.243246	-1.93745	-1.01142	-0.426393	-0.132471	-0.945408	-0.642603	-0.265655	0.0707736	-0.334949	-0.450529	0.603582	0.239167			FADD	0.701155	-0.155078	1.35022	-1.40946	-1.50855	-0.7275	-1.07874	0.956699	-0.701389	0.612583	1.01634	0.94372
GBP2	0.257122	0.342527	0.430308	1.94226	2.08655	2.01161	-0.0288622	-0.201916	-0.0830281	-0.979327	-0.636209	-0.553697	-0.445748	-0.634937	-1.0677	-0.779986	-0.747132	-0.91183			GBP2	0.857316	0.856433	0.843176	1.27956	0.858658	1.24838	-0.990587	-0.990587	-0.990587	-0.990587	-0.990587	-0.990587
HLA-A	1.31522	1.24694	1.58872	1.25661	1.50849	1.28641	-0.965757	-0.793416	-0.882319	-1.07403	-1.07051	-1.02131	-0.368488	-0.296738	-0.354731	-0.425985	-0.382319	-0.566793			HLA-A	0.440457	0.208285	0.383649	1.461	1.31621	1.61435	-1.06849	-0.650302	-1.25614	-0.837512	-0.802291	-0.809218
HLA-B	0.770234	0.749993	0.976148	1.74796	2.05586	1.6576	-0.787966	-0.827735	-0.712907	-0.962489	-0.879994	-1.02123	-0.372936	-0.455423	-0.556729	-0.539341	-0.382714	-0.458334			HLA-B	-0.785456	-0.850258	-0.794032	1.6596	1.29764	1.91908	-0.78327	-0.117846	-1.00866	-0.346155	0.155511	-0.346155
HLA-C	0.861128	0.702829	1.08195	1.70926	2.01585	1.63759	-0.846527	-0.69122	-0.7454	-1.05548	-0.850988	-1.0007	-0.391847	-0.455809	-0.552344	-0.480074	-0.455805	-0.482412			HLA-C	-0.921515	-1.11201	-0.878018	1.60255	1.26525	1.77616	-0.766158	-0.242763	-1.02262	0.163514	0.282223	-0.146616
HLA-E	-1.54541	-1.57424	-1.46643	1.85209	1.89501	1.76119	-0.634793	-0.430525	-0.364827	-0.078134	-0.0121087	-0.0690395	0.0136076	0.277598	0.00919509	0.0659066	0.13345	0.167457			HLA-E	-1.69354	-1.69557	-1.66262	1.01035	0.806771	0.90341	0.193949	0.545962	0.255596	0.478237	0.489878	0.367583
HLA-F	0.25828	0.691595	0.830636	0.742405	1.09498	1.64545	-1.01909	-1.3674	0.0716403	0.878947	-2.30363	1.01509	-0.656946	-0.685358	0.37545	-0.120858	-0.430292	-1.0209			HLA-F	-0.360994	-0.363271	-0.397444	1.03309	0.999052	2.49617	-0.598632	-0.0761581	-1.43133	0.0186943	-0.651196	-0.667984
HLA-G	0.934206	0.652151	1.18503	1.20095	2.25894	1.47144	-0.141355	-0.558078	-0.892514	-0.480839	-0.233153	-1.4287	-0.710406	-0.747325	-1.06298	-0.238458	-0.3288	-0.88011			HLA-G	-1.40502	0.0346479	-0.0009556	2.09147	1.13709	1.08732	-0.210475	-1.68997	-0.220104	-0.276146	-0.265189	-0.282662
HLA-H	0.937919	1.05348	1.77208	0.805305	1.86764	1.33775	-1.1769	-0.814722	-0.6815	-1.13166	-1.0839	-1.20979	-0.180667	-0.264035	-0.275213	-0.246699	-0.251391	-0.457699			HLA-H	0.177798	0.0616269	0.13951	1.61285	1.33662	1.75911	-1.06274	-0.799735	-1.07103	-0.719382	-0.709187	-0.725446
HSP90AB1	1.25702	1.02688	1.29971	-1.2594	-1.33124	-1.55694	-0.639067	-1.00376	-0.698068	0.0819221	-0.217801	-0.171316	-0.400643	-0.270792	-0.153787	0.992721	1.64358	1.40098			HSP90AB1	1.41827	1.49777	1.37259	0.157063	0.0512069	0.0624683	-0.230632	-0.0206656	-0.259513	-1.08746	-1.74741	-1.21368
IFI27	0.0887468	0.0030503	-0.133332	2.07081	2.2811	1.91947	-0.644349	-1.14807	-0.654655	-1.16636	-0.758551	-0.620103	-0.0733614	-0.172863	-0.343121	-0.209975	-0.32635	-0.112095			IFI27	-0.624686	-1.21983	-1.21983	1.31184	0.991091	1.58796	-1.21983	-0.672851	-0.655705	0.578729	0.729757	0.413356
IFI35	0.663876	0.34787	0.717898	0.992232	1.36585	1.4339	-1.01667	-0.573416	-0.880457	-1.44549	-1.25978	-0.768002	-1.04604	-1.10643	-0.444028	0.81311	1.14661	1.05896			IFI35	-0.606988	-0.84448	-0.616952	0.324091	0.425689	0.294375	-0.897495	-1.21748	-1.19555	1.37666	1.77684	1.18128
IFI6	0.0663437	0.00655326	0.0927794	1.99191	2.15896	1.79134	-0.941622	-0.615581	-0.779714	-1.03692	-1.06364	-1.08381	-0.305687	-0.547196	-0.48132	0.0777454	0.194283	0.475577			IFI6	-0.806253	-0.850515	-0.825395	1.13676	1.06595	1.13263	-1.16409	-1.12229	-1.16484	0.865468	0.945516	0.787053
IFIT1	-1.34494	-1.3082	-1.11917	-0.566329	-0.490183	0.293815	1.36843	1.15201	1.08478	-1.26985	-1.17506	-0.931916	0.336301	0.117447	0.436488	0.847111	1.22949	1.33978			IFIT1	-0.598552	-0.598821	-0.602855	0.328892	0.175938	0.353859	-1.16087	-1.16087	-1.16087	1.49474	1.6739	1.25552
IFIT1B	-1.16521	-1.16521	0.284509	-1.16521	-1.16521	-1.16521	0.754193	1.06591	0.557503	-1.16521	-1.16521	0.698006	0.0935796	0.981128	0.638433	0.138698	1.77114	1.17339			IFIT1B	1	1	1	1	1	1	1	1	1	1	1	1
IFIT2	-0.762926	-0.818631	-0.379716	-0.92054	-0.761343	-0.754522	0.739382	0.659521	0.607591	-1.31401	-1.12119	-1.16791	0.191495	0.183851	0.674212	1.25376	1.85427	1.83671			IFIT2	-0.563194	-0.563506	-0.568194	-0.0058753	0.0667802	0.198497	-1.21665	-1.21665	-0.777226	1.55103	1.89302	1.20197
IFIT3	-0.961933	-1.10644	-0.768769	-0.31765	0.157472	0.114566	-0.238247	-0.518838	-0.593424	-0.903261	-0.979712	-0.968279	0.403558	0.444761	0.560216	1.43317	2.11596	2.12685			IFIT3	-0.72712	-0.727539	-0.674739	0.324176	0.179059	0.343012	-1.06158	-1.07982	-1.06273	1.50557	1.71164	1.27007
IFITM1	-0.383027	-0.3989	-0.128774	1.89385	1.90419	1.85287	-0.842758	-0.712346	-0.76561	-0.870153	-1.05797	-0.748207	-0.615199	-0.645001	-0.555981	0.491134	0.478092	1.10378			IFITM1	-0.794178	-0.881765	-0.761628	0.740759	0.628276	0.777857	-1.16832	-1.07041	-1.16958	1.22762	1.3443	1.12707
IFITM2	1.6366	1.56736	1.73964	0.962454	1.23531	1.03544	-0.846411	-0.474206	-0.489428	-0.395752	-0.533203	-0.236155	-0.975872	-0.986709	-1.0243	-0.721554	-0.860563	-0.632662			IFITM2	0.110177	0.156032	0.478856	-0.0014637	-0.0104159	0.47956	-1.95385	-1.11521	-1.5522	1.05941	1.45033	0.89877
IFITM3	-0.275375	-0.179018	0.076656	2.13609	2.34935	2.01246	-0.256623	-0.0953658	-0.308784	-0.633394	-0.486542	-0.726624	-0.799164	-0.703759	-0.880839	-0.447122	-0.42466	-0.357286			IFITM3	-0.904949	-0.997544	-0.855238	1.01186	0.821829	1.07183	-1.32622	-0.749316	-1.0969	1.04004	1.1187	0.865904
IFNAR1	-1.1602	-1.57324	-2.04004	1.79112	1.67777	1.54625	0.652135	0.142962	0.0103457	0.289559	0.247966	0.20282	-0.606648	-0.703662	-0.0972336	-0.213873	-0.222214	0.0561928			IFNAR1	0.193288	0.188552	-0.336549	1.50083	1.43932	1.72327	-0.302519	-1.03403	-0.32188	-0.867108	-0.845912	-1.33725
IFNAR2	1.14724	0.754632	0.280684	1.36081	2.01022	2.08577	-0.8941	-0.703884	-0.619925	-0.50785	-0.820736	-0.335099	0.00036201	-0.756228	-0.343674	-1.01246	-0.828074	-0.817692			IFNAR2	0.365476	-0.868375	-0.908381	1.44279	2.29702	0.314462	-1.14381	-0.179244	0.0148436	-1.2176	-0.0466711	-0.0705133
IKBKE	0.875106	0.881963	0.764167	1.56092	1.97444	1.79791	-1.28482	-0.71047	-0.653073	-0.972922	-1.04197	-0.773281	-0.554115	-0.156652	-0.385496	-0.574345	-0.414964	-0.332388			IKBKE	0.626502	0.624843	0.599948	1.64214	1.15675	1.12393	-0.938091	-1.00052	-0.942051	-0.965092	-0.960588	-0.967771
IP6K2	-2.0862	-1.32163	-1.01923	-0.373983	0.36653	0.113022	1.25607	1.99941	1.69038	0.119149	-0.0279881	-0.312472	0.597595	0.656249	0.204224	-0.73927	-0.671828	-0.450039			IP6K2	-1.67506	-1.22987	-1.3106	1.11908	0.827139	0.836501	0.519035	1.45708	0.598739	-0.419013	-0.62587	-0.0971577
IRAK1	-0.630443	-0.502396	-0.477023	-1.75171	-2.1114	-1.83807	0.0748307	0.743505	0.714232	0.999229	0.523448	0.786461	0.974691	1.30434	0.717722	0.105814	0.102287	0.264485			IRAK1	-0.113944	-0.119369	0.140068	-1.37728	-1.86221	-1.31989	-0.034356	0.868789	0.543497	0.823994	0.987661	1.46304
IRF1	-2.0736	-1.94856	-1.80296	-0.00383247	0.372207	0.080397	-0.323988	-0.132814	-0.228812	0.232811	-0.111338	0.0327166	0.75052	0.640739	0.751339	1.2805	1.23492	1.24976			IRF1	-0.437388	-0.933469	-0.719595	1.83836	0.98093	1.5832	-1.19523	-0.685035	-1.20555	0.373782	0.211623	0.188373
IRF2	-1.59994	-1.71123	-1.65486	-0.731671	0.16832	-0.123499	0.785107	1.06392	0.425899	-0.296399	-0.809854	-0.772186	0.578473	0.358554	1.37068	1.52102	0.360196	1.06747			IRF2	-0.214773	-1.44035	0.780811	-0.124911	-0.20452	0.782493	-0.919894	-1.35372	-0.947376	0.908054	1.84728	0.886898
IRF3	-0.500373	-0.107208	0.987212	-0.62831	-0.918158	-0.633275	0.0712752	1.2469	0.817749	-0.423215	-1.0792	-0.614348	1.9269	1.46404	1.42803	-0.663464	-1.28698	-1.08758			IRF3	0.387073	-0.815642	-0.124835	1.04919	1.13127	1.1637	-0.28012	1.57522	-1.65519	-0.510062	-0.836664	-1.08394
IRF4	-1.57615	-1.57615	-1.57615	0.698403	0.49035	-0.390284	-0.189736	-0.254146	-0.851579	-0.828164	-0.495943	-0.0284261	1.08355	0.686439	1.29288	1.70902	1.04418	0.761897			IRF4	1	1	1	1	1	1	1	1	1	1	1	1
IRF5	-0.571793	-1.83687	-1.83687	1.33057	-0.541009	1.40348	0.547879	0.437997	-0.752571	-0.717531	0.134578	-0.18475	0.368815	-0.2768	0.661166	2.13776	-0.16823	-0.135827			IRF5	1	1	1	1	1	1	1	1	1	1	1	1
IRF6	-0.314984	0.849337	-0.458549	0.520793	-0.906719	-3.15016	-0.324769	0.564538	-0.638705	-0.0137652	-0.0465131	0.0609831	-0.0275388	1.30753	-0.26115	0.71898	1.59415	0.526544			IRF6	1	1	1	1	1	1	1	1	1	1	1	1
IRF7	-1.28497	-1.21191	-0.657201	0.851964	0.924218	0.495633	-0.746148	0.0318755	-0.812463	-0.93862	-1.10594	-0.116442	0.0869589	-0.164402	-0.382789	1.03326	1.83975	2.15722			IRF7	-0.902902	-0.903338	-0.710305	0.184941	-0.0249703	0.415909	-0.948315	-0.976179	-0.759109	1.48205	1.7887	1.35352
IRF8	1.81535	0.608816	1.15342	-0.757882	-0.157197	0.496555	0.0450609	1.7916	-0.77256	-2.15716	-0.0875968	0.21959	0.531376	0.0290677	0.182532	-1.48801	-0.89018	-0.562793			IRF8	1	1	1	1	1	1	1	1	1	1	1	1
IRF9	-1.14019	-0.367592	0.143117	1.16671	0.636856	0.60599	-0.123534	0.303251	0.365049	-2.09341	-1.80164	-1.83451	0.38017	0.732573	0.9849	0.38504	0.787039	0.870193			IRF9	-0.732118	-0.940541	-0.819996	1.06775	0.921267	0.825344	-1.21693	-1.15433	-1.07729	0.996381	1.08565	1.04481
ISG15	0.110439	0.113836	0.470649	1.71083	1.77523	1.74157	-1.23354	-1.06316	-1.01092	-0.749205	-0.906472	-0.874891	-0.572646	-0.684551	-0.785487	0.471514	0.545413	0.941387			ISG15	-0.83813	-0.838657	-0.790622	0.57822	0.572791	0.680879	-1.16056	-1.0051	-1.13602	1.2617	1.44812	1.22739
ISG20	-0.220952	-0.00574917	0.0147366	-0.831773	-1.85975	-1.29257	-1.39346	-0.367188	-0.321183	0.180749	-0.657883	0.222734	1.81884	0.51936	1.0224	0.765358	2.01884	0.387484			ISG20	-1.61305	-0.189309	-1.61305	-0.179493	-0.187582	0.379627	-0.260087	-0.303902	-0.262866	1.03219	1.86541	1.33211
JAK1	0.230496	-0.22422	-1.03031	0.448178	0.438193	0.259964	-0.678153	-1.43167	-1.48441	0.20289	-0.109022	0.117687	-1.07011	-0.567614	-0.500362	1.47679	2.01687	1.90481			JAK1	-0.777357	-1.56725	-1.75228	0.1383	-0.0119534	0.481254	0.638854	2.10468	0.583644	0.57414	-0.318067	-0.0939665
LSM14A	-0.134769	-1.61805	-1.44991	-1.02053	-1.30391	-1.60204	0.445283	-0.214004	-0.0663588	0.515902	1.14987	1.15099	0.0592152	0.311629	0.693131	0.288091	1.0658	1.72966			LSM14A	0.0832427	-0.432067	-0.5261	-1.26402	-1.33467	-1.06165	1.15404	-0.702246	0.580639	0.692565	1.87035	0.939922
MAVS	0.502258	0.0386621	-1.19981	-0.957047	-0.775939	-1.25487	-0.659036	-1.36735	-1.14565	0.922066	0.094639	0.775473	-0.197413	0.186728	0.215818	1.59039	1.98113	1.24995			MAVS	0.234164	0.224149	0.0737821	0.367522	1.36382	0.0761141	-0.813615	-2.5631	-0.8545	0.954699	1.00543	-0.0684617
METTL3	1.27769	1.4014	1.71053	1.39193	1.10064	1.23056	-0.858257	-0.624262	-0.518665	-1.17461	-1.12855	-1.05476	-0.0388084	-0.322972	-0.30636	-0.661322	-0.744889	-0.679303			METTL3	1.29916	1.2933	0.00725352	0.990089	0.922763	0.823966	-0.0696718	-1.66147	-0.914405	-0.622783	-1.01466	-1.05355
MMP12	-0.104936	0.0181308	-0.165085	1.88572	1.92233	1.96172	-0.955608	-1.41306	-1.00286	0.144345	-0.667245	-0.96912	-0.818326	-0.584913	-0.231463	0.0905767	0.633867	0.255928			MMP12	-0.577338	-0.577338	-0.577338	1.74697	1.73402	1.71505	-0.577338	-0.577338	-0.577338	-0.577338	-0.577338	-0.577338
MUL1	0.266959	0.166548	-0.628806	-1.6977	-0.800606	-1.66019	-1.88782	-0.365335	-0.039182	1.00708	1.15044	1.7266	0.672384	1.22305	0.403868	0.282426	0.116278	0.0640038			MUL1	-1.09743	-1.3126	-0.946288	-0.652139	-0.691832	-0.750092	1.21184	1.84833	1.0687	0.301373	0.319611	0.700511
MX1	-0.754472	-0.579105	-0.81761	0.520928	1.03954	0.986188	-0.968827	-0.854129	-0.903275	-1.20104	-0.923493	-0.889677	0.273896	-0.053735	0.141945	1.37602	1.67069	1.93616			MX1	-0.957898	-0.605027	-0.957898	0.36049	0.225132	0.343551	-0.957898	-0.957898	-0.957898	1.49707	1.70875	1.25952
MX2	0.57344	0.474607	1.18364	1.04651	1.25134	1.57513	-0.624001	0.372931	0.208504	-1.91119	-2.09508	-1.44961	-0.153386	-0.180993	-0.142184	-0.103883	-0.236414	0.210648			MX2	-0.887727	-0.887727	-0.887727	0.3472	0.118237	0.33024	-0.887727	-0.887727	-0.887727	1.60363	1.75731	1.16975
MYD88	-0.301552	-0.628464	-0.590849	-0.393641	-1.2263	-0.597963	-1.2673	-0.834513	-1.20949	1.19127	0.152455	0.878743	-0.158259	0.19554	-0.380304	1.57877	1.7022	1.88967			MYD88	-0.72373	-0.571538	-0.602259	-0.393871	-0.276862	-0.314126	-0.783864	-0.778251	-0.650686	1.57919	2.02059	1.49541
NLRC5	1.57584	1.7651	1.4446	0.692188	0.924361	0.980729	-0.364198	0.217506	-0.599458	-1.16502	-1.69247	-0.928924	0.194467	-0.210937	-0.385752	-0.536004	-1.11197	-0.800048			NLRC5	-0.0521042	-0.449169	-0.473636	0.952382	0.628134	0.271196	-1.56575	-1.14066	-1.57052	1.13618	1.38015	0.883814
OAS1	-1.08339	-0.763412	-0.753737	1.10727	1.3367	1.16579	-1.08339	-0.667385	-1.08339	-1.08339	-0.788998	-1.08339	0.234588	0.20309	0.473178	0.963096	1.26857	1.63818			OAS1	-0.924255	-0.924255	-0.924255	0.498906	0.279435	0.479824	-0.924255	-0.924255	-0.924255	1.38846	1.75576	1.14314
OAS2	-0.50946	0.125126	-1.4138	1.5713	1.79157	1.64519	-0.619621	-0.655923	-1.08937	-0.676779	-0.930133	-0.919475	-0.303736	-0.449309	-0.330008	0.563898	0.980016	1.22051			OAS2	-0.950939	-0.950939	-0.950939	0.512652	0.50455	0.658054	-0.950939	-0.950939	-0.950939	1.26829	1.69786	1.06424
OAS3	0.706549	0.761757	0.515936	1.00086	1.20558	1.28155	-0.98972	-1.32214	-1.16927	-1.14198	-1.11753	-1.24247	-0.411771	-0.61719	-0.618708	0.816727	1.06379	1.27801			OAS3	-0.408395	-0.408832	-0.415399	0.46463	0.232904	0.49139	-1.33527	-1.33527	-1.33527	1.31856	1.65306	1.0779
OASL	-0.0461061	0.266539	0.179515	0.654549	0.322816	0.767901	-1.41417	-1.41417	-1.41417	-1.03146	-1.02167	-0.622261	-0.145667	-0.0628959	0.0119896	1.66953	1.75218	1.54755			OASL	-0.893286	-0.893286	-0.893286	0.280451	0.273829	0.264125	-0.893286	-0.893286	-0.893286	1.27253	1.75069	1.51809
PSMB8	0.261786	0.391954	1.44759	0.939154	1.9764	1.07277	-0.13966	-0.240587	-0.408361	-1.06366	-1.88053	-1.72955	0.376629	0.812006	-0.599348	-0.654755	-0.496704	-0.0651304			PSMB8	-0.0124698	-0.229072	0.16075	0.745891	0.555511	1.00077	-1.80967	-1.50267	-1.4409	0.61967	1.29796	0.614219
PTPN1	1.2037	0.952748	0.196833	1.53617	0.839152	1.1892	-0.919178	-1.72105	-1.14528	0.409824	0.792196	0.72094	-1.483	-0.808166	-1.25024	-0.523373	-0.0347968	0.0443255			PTPN1	-1.19578	-2.02646	-1.41996	-0.217118	0.377648	0.126051	0.231377	0.543503	1.4896	0.472507	0.544221	1.07441
PTPN11	0.497104	-0.711935	-1.11472	2.00403	2.00613	1.61831	0.81824	-0.166135	-0.464876	-0.290858	-0.0933597	0.0248214	-0.890481	-0.435672	0.246431	-1.37546	-0.881664	-0.789904			PTPN11	-0.0234479	-0.389342	-1.25432	0.435271	1.00666	0.530437	1.29958	-2.46149	0.37266	0.165001	0.801968	-0.482986
PTPN2	0.692303	1.19495	0.979477	0.138784	-0.558884	-0.886002	1.10962	0.577193	0.87642	-0.580306	-0.986727	-0.278585	1.23527	0.527417	0.745221	-1.7369	-1.89284	-1.15641			PTPN2	-0.128791	0.675877	-0.194829	-0.0738556	0.687159	0.609706	-0.559653	-0.824566	-1.436	2.58554	-0.655056	-0.685533
PTPN6	0.85426	-0.334099	0.0847547	1.01962	1.37262	2.4236	-1.33034	0.0871209	-1.46409	-0.256783	-0.514142	-1.36859	1.02683	-0.954642	-0.223088	0.0965231	-0.446635	-0.0729061			PTPN6	-0.447211	-0.447211	-0.447211	2.24365	2.22847	-0.447211	-0.447211	-0.447211	-0.447211	-0.447211	-0.447211	-0.447211
RNASEL	-0.596362	-0.568836	-0.765485	-1.4695	-1.12137	-1.93364	1.26018	0.678277	1.22819	1.33098	1.33475	0.983347	-0.0110269	0.18531	0.744681	-0.89448	-0.0526317	-0.332381			RNASEL	-0.989019	-0.991983	-1.03646	-0.949531	-0.984515	-1.03577	1.10113	0.835426	1.08428	0.986225	1.0054	0.974824
RSAD2	-0.572527	-0.16978	-0.87285	0.0685576	-0.0241503	0.336484	-1.19288	-0.789018	-0.543857	-0.800393	-0.907082	-1.19288	0.421887	0.199034	0.247274	1.75927	1.8953	2.13761			RSAD2	-0.872197	-0.872197	-0.872197	0.379811	0.147681	0.139256	-0.872197	-0.872197	-0.872197	1.57406	1.88048	1.11189
SAMHD1	0.91122	0.866199	0.81555	1.72133	1.88318	1.72383	-0.854617	-0.929913	-1.16513	-0.672121	-0.732815	-0.632421	-0.687615	-0.746622	-0.767274	-0.423539	-0.361741	0.052505			SAMHD1	-0.599183	-0.769037	-0.61155	0.539715	0.348392	0.586396	-1.24668	-1.06484	-1.24872	1.31408	1.65824	1.0932
SETD2	1.82066	1.28512	0.225724	-0.691214	-0.903648	-0.685069	-0.643734	-0.864038	-1.06523	-0.303	-0.526041	-0.506655	-0.853483	-0.772523	-0.08514	1.50201	1.59879	1.46747			SETD2	2.07882	1.34346	1.24506	-0.183537	-1.15826	-0.354657	-0.0789424	-1.25518	-0.104366	-0.252428	-0.223468	-1.05649
SHMT2	-0.839217	-0.93528	-0.608034	-1.71606	-1.65902	-1.58032	0.239079	0.532364	0.636086	0.00579491	-0.296129	-0.201563	0.909534	0.935171	1.0088	1.08699	1.27553	1.20628			SHMT2	0.315237	0.7804	0.702489	-2.07452	-1.31157	-1.24031	-0.101468	0.319426	-0.122606	0.413966	1.51186	0.8071
SMPD1	-1.36839	-1.81189	-1.23657	1.79156	1.75447	1.61134	0.140411	0.640504	0.761226	-0.0363839	-0.0175597	-0.102478	-0.228805	0.284064	-0.305499	-0.60051	-0.570051	-0.705437			SMPD1	-1.60142	-1.83824	-1.37587	0.96142	0.546025	0.357308	0.531584	1.24334	0.880617	0.344977	-0.235764	0.186025
SP100	-1.4405	-1.70004	-1.80713	0.632855	0.571326	0.725544	0.516852	-0.354928	-0.588529	-0.566256	-0.593817	-0.703376	0.425404	0.095318	0.731661	0.859115	1.73258	1.46391			SP100	-0.983809	-1.15566	-1.18112	0.0344752	0.246206	0.0920403	-0.462392	-0.720931	-0.470775	1.51709	1.87131	1.21355
STAT1	-0.670418	-0.707486	-1.01437	1.85109	1.8871	1.97842	0.262034	-0.166355	-0.23165	-1.31548	-1.1994	-1.02062	-0.198889	-0.223412	-0.0386635	-0.263825	0.427742	0.644192			STAT1	-0.696793	-0.630617	-0.712752	0.760871	0.679504	0.841263	-1.25699	-1.22541	-1.2603	1.26165	1.33283	0.906747
STAT2	-0.44989	0.0153928	-0.121672	0.624561	0.577233	0.713025	0.903465	1.35144	0.877385	-1.79071	-1.6685	-1.97795	1.20576	0.509939	0.805579	-0.642304	-0.354195	-0.57856			STAT2	-1.22539	-1.30381	-1.32435	0.474643	0.452425	0.381448	-0.33226	-0.738471	-0.434865	1.45839	1.55837	1.03386
TBK1	-1.42649	-1.20322	-1.33122	-1.17618	-1.27129	-1.39852	0.348629	-0.11102	0.0498975	0.666006	0.354933	0.565293	0.5374	0.494857	0.900213	1.20223	1.57121	1.22728			TBK1	-1.35187	-0.316495	-2.59083	0.720228	0.647465	0.540772	0.829918	-0.403621	-0.0318205	0.647981	0.678352	0.629917
TREX1	-1	-1	-1	-1	-1	-1	-1	-1	-1	-1	-1	-1	-1	-1	-1	-1	-1	-1			TREX1	-0.609794	-0.899251	-0.626415	-0.342633	-0.356202	-0.152046	-0.99307	-0.343071	-0.722418	1.71512	1.82074	1.50904
TRIM56	-1.14416	-1.44003	-1.63915	-0.815535	-0.718118	-0.689403	-0.397793	-0.459626	-0.387614	0.746828	0.429783	0.672079	0.245468	0.250396	0.354817	1.68961	1.69436	1.60809			TRIM56	-1.18794	-0.898003	-1.21631	-0.600104	-0.372984	-0.409555	0.416197	-0.514954	0.223026	1.70224	1.7165	1.14188
TRIM6	1.76719	2.3577	2.3013	-0.364832	-0.448862	-0.26047	-0.250713	-0.0330075	-1.00844	-0.293276	-0.0874603	-0.177419	-0.644842	-0.779612	-0.779889	-0.661536	-0.584574	-0.0512579			TRIM6	1.5825	1.5803	1.54731	-0.356824	0.236416	-0.395149	-1.27311	-1.33324	-0.517132	0.0229487	-0.542165	-0.551866
TTLL12	-0.150046	0.0480364	-0.269357	-2.16544	-2.07637	-2.05719	-0.0430222	0.155449	0.255651	0.748392	0.677483	0.784358	0.542585	0.643634	0.425676	0.879087	0.793384	0.807692			TTLL12	1.24616	0.894412	1.17238	-1.08626	-1.61976	-1.67949	-0.285216	1.07483	0.411906	0.305203	-0.382439	-0.051714
TYK2	1.14261	1.63991	1.41635	0.363138	0.815784	1.00154	-0.395673	0.412902	0.00268663	-1.3884	-1.0002	-0.766739	0.430036	0.297795	0.268153	-1.42612	-1.31296	-1.50082			TYK2	-1.12889	-0.452872	0.670523	1.17395	-0.206448	0.874211	0.335077	2.04748	-0.489607	-0.343562	-1.51269	-0.967183
UBE2K	0.905985	0.0149372	0.387793	0.45882	0.602254	-0.240369	-0.566635	-1.99466	-2.19976	0.438642	0.379034	0.632061	-1.43919	-0.600818	-0.208622	0.899151	1.13303	1.39834			UBE2K	-1.06274	0.0280036	-0.126978	1.21258	-0.487562	-1.21953	-0.539683	-1.71581	0.381335	1.4592	1.07739	0.993799
USP18	0.0827865	0.172202	0.188665	1.06513	0.895522	0.920968	-1.63009	-1.38955	-1.6454	0.97585	0.403587	0.807227	-0.753504	-1.44758	-1.10836	0.908333	0.497353	1.05685			USP18	-0.804054	-0.508118	-0.809628	0.362456	0.35218	0.337112	-0.840365	-1.52781	-0.841777	1.48337	1.72296	1.07367
WNT5A	-0.521783	-0.645316	-1.0415	1.63185	1.6183	1.63394	-0.830717	-1.37556	-1.19736	0.737154	1.28297	0.996212	-0.531973	-0.457739	-0.622892	-0.243273	-0.364614	-0.0676954			WNT5A	-0.703657	-1.24686	-1.99138	0.459084	0.609024	0.675524	1.45805	-1.14223	0.819942	0.270902	0.873821	-0.0822292
XAF1	-0.477418	0.175492	-0.443739	0.849345	2.27529	1.4507	0.157214	-0.0825584	-0.00086505	-1.00358	-2.10848	-1.82029	-0.218217	0.0508895	-0.0562122	0.102573	0.4783	0.671554			XAF1	-0.967462	-0.967462	-0.967462	0.623692	0.61483	0.601841	-0.967462	-0.967462	-0.967462	1.27129	1.42488	1.26824
YTHDF2	-0.838708	-0.887607	-0.870358	-1.37505	-1.93748	-1.63381	0.31726	-0.095616	0.43843	0.469702	0.13561	0.155695	0.4303	1.11984	1.16911	0.774374	1.39268	1.23563			YTHDF2	-1.14719	-0.829543	-0.888805	-1.09608	-0.978333	-0.887885	1.11701	1.39364	1.30121	0.560925	0.691313	0.763753
YTHDF3	-1.28972	-1.34865	-1.45707	0.519539	-0.0266312	0.25441	0.235259	-0.726005	-0.776265	0.393351	0.902379	0.557666	-1.46042	-0.477074	0.325451	0.765491	1.93085	1.67744			YTHDF3	-1.32546	-0.949123	-2.22541	0.202799	0.781025	1.27856	1.24543	-0.0272531	0.660647	0.214097	0.244701	-0.100014

## Sheet: Supplem. Fig. 4d
mtRNA
	Prol_Parkin			Sen_Parkin			Sen_Parkin_CCCP						Sen_Parkin_CCCP_mtRNA
	1	2	3	1	2	3	1	2	3	4	5	6	1	2	3	4	5	6
AGRN	-0.62229	-0.60688	-0.74354	2.06737	2.14425	2.14615	-0.38407	-0.71566	-0.65149	-0.51986	-1.16026	-0.66297	-0.20149	-0.07964	-0.06754	-0.09256	0.109116	0.04138
BST2	-0.86871	-1.29326	-1.6532	1.72163	1.71603	1.53399	1.33462	0.537865	0.324371	-1.21152	-0.55323	-0.23138	-0.44264	-0.47853	0.045979	-0.35915	0.013111	-0.13599
CCL5	-1.28373	-1.26277	-1.37389	1.7071	1.69015	1.67535	-0.69938	-0.68325	-0.50695	0.972472	0.613302	0.672007	-0.69438	-0.59732	-0.63573	0.139672	0.072217	0.195135
CMPK2	-0.71688	-0.50704	-1.0147	-0.17173	-0.1903	-0.07811	-1.35511	-1.51308	-0.97591	-0.23157	-0.68496	-0.25532	1.51786	1.45723	1.7467	0.958825	1.14016	0.873934
CXCL10	2.16636	2.06733	2.0554	-0.19372	-0.29424	-0.26269	0.196466	0.248112	0.216687	-0.75642	-0.77915	-0.72525	-0.53276	-0.46154	-0.48472	-0.83233	-0.73048	-0.89705
DDX58	-0.71612	-0.51379	-0.6987	1.65701	1.67978	1.57842	-0.46629	-0.39047	-0.50922	1.06783	1.06412	1.09297	-0.42111	-0.42501	-0.75396	-0.90023	-1.38814	-0.95712
DTX3L	-0.25802	-0.06652	-0.40755	1.97379	2.21889	2.0492	-0.98155	-0.93162	-1.03417	-0.88463	-0.44838	-0.69542	-0.07672	0.164904	0.170062	-0.47384	-0.29895	-0.01949
EIF2AK2	2.71777	-0.51792	-0.51792	-0.51792	-0.51792	-0.51792	-0.51792	-0.51792	1.45335	-0.51792	-0.51792	-0.51792	-0.51792	1.49566	-0.51792	1.58403	-0.51792	-0.51792
GBP3	1.41357	1.32634	1.35034	1.37552	1.4182	1.4209	-1.1219	-1.15332	-1.07253	-0.5755	-0.54619	-0.64198	-0.5216	-0.43163	-0.54676	-0.60032	-0.56787	-0.52526
IFI16	-0.91972	-0.98242	-0.92924	-1.70167	-1.75058	-1.6828	0.659731	0.367648	0.423882	0.396526	0.387528	0.26054	0.62788	0.655139	0.710913	0.976661	1.2645	1.23548
IFI44	0.211442	0.105178	0.163037	1.84446	2.1212	2.01744	0.049169	-0.09623	-0.08343	-0.66703	-0.89272	-0.4685	-0.22197	-0.24307	-0.2731	-1.08533	-1.1206	-1.35994
IFIH1	1.07664	0.847512	1.26989	0.999934	1.12014	1.31697	-2.2438	-0.77774	-0.55647	-0.22716	-0.26637	-0.29034	-1.23792	-0.40938	-1.52637	0.143514	0.268723	0.49223
IFIT1	-1.25342	-1.78922	-1.78922	1.64437	1.49302	1.69772	-0.47063	-0.30137	-0.68509	-0.27558	-0.17662	-0.4247	0.773765	0.479766	0.217502	0.292944	0.381427	0.185345
IFIT3	-0.98708	-0.34135	-0.98708	1.82252	1.51173	1.75601	-0.10629	-0.98708	-0.19655	-0.4078	-0.39298	-0.98708	-0.98708	-0.98708	-0.39936	0.656987	0.593882	1.42567
IRF7	-0.54614	-0.76417	-0.8361	1.79184	2.05418	1.83191	-0.55528	-0.8158	-0.85276	-0.91561	-0.81802	-0.80418	-0.33418	-0.3929	-0.15469	0.700716	0.721489	0.689678
ISG15	-0.1573	-0.13571	-0.27894	1.93349	2.06078	2.05565	-0.74485	-0.65321	-0.82457	-1.08703	-1.33529	-1.01009	0.031072	0.029283	-0.05192	0.082133	0.101591	-0.0151
LGALS3BP	-1.30966	-0.40528	-0.25856	1.82477	2.64373	1.16937	-0.64024	-0.07281	-0.1925	0.361549	0.034933	0.329532	-0.70597	-0.74234	-1.01548	-0.93379	0.555519	-0.64277
NELL2	-0.17619	1.60162	-1.43755	1.0668	2.05486	0.159832	0.10793	0.158031	-0.41948	-1.70867	-1.39365	-0.89648	0.26292	0.698564	-0.35282	0.445662	-0.8532	0.681821
OAS1	-1.08339	-0.76341	-0.75374	1.10727	1.3367	1.16579	-1.08339	-0.66739	-1.08339	-1.08339	-0.789	-1.08339	0.234588	0.20309	0.473178	0.963096	1.26857	1.63819
OASL	-0.04611	0.266539	0.179515	0.654549	0.322816	0.767901	-1.41417	-1.41417	-1.41417	-1.03146	-1.02167	-0.62226	-0.14567	-0.0629	0.01199	1.66953	1.75218	1.54755
PARP12	0.089455	0.113326	0.198852	2.05371	2.10923	2.01026	-0.2269	-0.13483	-0.13372	-0.58079	-0.5049	-0.52386	-0.25709	-0.32032	-0.48344	-1.15738	-1.10498	-1.14662
PARP14	-1.32605	-1.58026	-1.5591	-0.56025	0.185019	-0.47085	1.5617	1.70955	1.45064	0.521791	0.201243	-0.21076	0.659899	0.919056	0.521606	-0.62606	-0.71479	-0.68239
PARP9	-1.10283	-0.16589	-0.70294	1.75273	2.11952	1.81867	-0.2411	-0.30202	-0.24327	-0.70526	-1.01161	-0.67606	0.658185	0.653558	0.583058	-0.82614	-0.92093	-0.68766
RNF213	0.551072	0.536249	0.533895	1.93952	1.9821	1.94392	-0.327	-0.29897	-0.25958	-0.74524	-0.65924	-0.72541	-0.41312	-0.40323	-0.54101	-1.13443	-0.95542	-1.02411
RTP4	-0.38131	0.605659	-0.1074	1.93183	2.26131	2.08952	-0.65167	-0.62276	-0.73856	-0.82788	-0.91142	-0.69903	-0.00474	-0.22485	-0.13934	-0.52618	-0.50984	-0.54332
SAMD9L	0.438133	0.411002	0.21133	1.91893	2.12187	1.94433	-0.53996	-0.60338	-0.61294	-0.04318	-0.07459	-0.00317	-0.99259	-0.99147	-1.04637	-0.71495	-0.75569	-0.66732
SP100	0.161247	0.076223	0.083853	0.072319	0.14025	0.088841	-2.0644	-1.57007	-1.47789	0.780225	0.289593	0.547232	-0.61073	-0.40541	-0.68284	1.40086	1.713	1.45769
STAT1	2.15908	1.99137	2.31389	-0.88962	-0.80913	-0.96	-0.23944	-0.4434	-0.4053	-0.17789	0.028012	-0.07391	-0.62849	-0.608	-0.44013	-0.36888	-0.21812	-0.23005
STAT2	-0.88958	-0.57009	-0.67415	1.8048	2.10607	1.96351	-1.1018	-0.99825	-0.92857	-0.63548	-0.67705	-0.74833	0.126977	0.139959	0.080783	0.28523	0.302743	0.413244
TOR3A	-0.76527	0.106208	-0.11099	1.44245	2.27531	1.0479	-0.96628	-0.60083	0.07605	-0.53849	-0.86116	-0.65949	-1.30202	0.016547	-1.44885	0.177977	1.38226	0.72868
UBE2L6	-1.36516	-0.97256	-1.18908	1.37531	1.404	0.879151	-1.07036	-0.88599	-0.67807	-0.84383	-0.80713	-0.90502	1.13931	0.876249	1.10732	0.523555	0.753713	0.658602
USP18	-1.16875	-1.16875	0.27872	0.935414	-1.16875	0.251566	0.192843	1.05891	1.52064	-1.16875	0.651463	0.152625	0.990635	-1.16875	-1.16875	1.40175	-1.16875	0.746661
XAF1	1.89267	1.89302	1.86078	0.703764	0.382933	0.97276	-0.60747	-0.63424	-0.30092	-0.64956	-1.17378	-0.40004	-0.65104	-0.44315	-0.64192	-0.41136	-0.61866	-1.17378
mtDNA
	Prol_Parkin			Sen_Parkin			Sen_Parkin_CCCP			Sen_Parkin_CCCP_mtDNA
	1	2	3	1	2	3	1	2	3	1	2	3
AGRN	0.049761	0.046931	0.098614	0.62367	0.462218	0.454322	-0.34394	-0.43662	-0.26105	1.30303	1.25723	0.913729
BST2	-0.83076	-0.83076	-0.83076	1.51938	1.30955	1.66586	-0.83076	-0.83076	-0.83076	0.448805	0.972759	0.72973
CCL5	-0.83995	-0.83995	-0.83995	0.647893	0.639498	1.22819	-0.83995	-0.83995	-0.83995	1.54436	1.54995	1.10967
CMPK2	-0.70238	-0.70238	-0.70238	0.076021	0.071629	0.065193	-0.70238	-0.70238	-0.70238	1.53204	2.24229	1.63189
CXCL10	-0.80666	-0.80666	-0.80666	1.62229	1.53842	1.71317	-0.80666	-0.80666	-0.80666	0.504014	0.657361	0.418016
DDX58	-0.54411	-0.54491	-0.55686	0.490971	0.476317	0.454828	-0.91567	-0.95768	-0.91833	1.66159	2.00189	1.17795
DTX3L	-0.5662	-0.7222	-0.57756	0.137603	0.029402	0.199289	-0.78843	-0.99389	-0.79104	1.8419	2.0518	1.45413
EIF2AK2	-0.60611	-0.75267	-0.76594	0.002146	-0.01187	-0.03243	-0.57665	-0.76604	-0.58075	1.89431	2.09527	1.50318
GBP3	-0.52727	-0.73836	-0.76357	0.537699	0.359424	0.760147	-1.36006	-1.22924	-1.36609	0.3596	0.633605	-0.08136
IFI16	-1.10396	-1.20054	-1.13147	-0.49082	-0.59038	-0.47188	0.759127	0.819373	0.466519	1.5856	1.63146	1.22056
IFI44	-0.65597	-0.41769	-0.42358	0.563958	0.374615	0.453834	-1.23873	-1.23873	-1.23873	1.5017	1.77608	1.45654
IFIH1	-0.8662	-0.8662	-0.8662	0.389695	0.3827	0.55956	-0.8662	-0.8662	-0.8662	1.66745	1.82375	1.41412
IFIT1	-0.53524	-0.53552	-0.53976	0.439641	0.278864	0.465885	-1.12632	-1.12632	-1.12632	1.66512	1.85344	1.41366
IFIT3	-0.62697	-0.6274	-0.57299	0.456386	0.306843	0.475796	-0.97163	-0.99043	-0.97282	1.67381	1.88616	1.43112
IRF7	-0.71986	-0.72029	-0.53037	0.350429	0.143905	0.577669	-0.76454	-0.79195	-0.57839	1.62661	1.92831	1.50015
ISG15	-0.75703	-0.75757	-0.70771	0.7131	0.707465	0.819656	-1.09169	-0.93034	-1.06623	1.42253	1.61603	1.38692
LGALS3BP	-0.61013	-0.74862	-0.70514	1.83357	1.56335	1.82014	-1.06833	-0.69563	-1.11197	0.204864	0.355101	0.07183
NELL2	-0.27735	-0.27735	-0.27735	-0.27735	-0.27735	-0.27735	3.60555	-0.27735	-0.27735	-0.27735	-0.27735	-0.27735
OAS1	-0.80782	-0.80782	-0.80782	0.643369	0.419576	0.623911	-0.80782	-0.80782	-0.80782	1.55044	1.92498	1.30029
OASL	-0.78357	-0.78357	-0.78357	0.417599	0.410822	0.400891	-0.78357	-0.78357	-0.78357	1.43286	1.9222	1.68416
PARP12	-0.61756	-0.61828	-0.629	0.58229	0.567836	0.417103	-0.95103	-0.98873	-0.95342	1.58828	1.80446	1.43518
PARP14	-0.77395	-0.7744	-0.78115	0.44434	0.432862	0.416024	-0.82087	-0.84965	-0.82269	1.69005	2.00686	1.27312
PARP9	-0.73747	-0.53392	-0.74454	0.630971	0.355924	0.518558	-1.03896	-1.05913	-1.04024	1.5569	1.84797	1.41821
RNF213	-0.64608	-0.80325	-0.52355	0.68328	0.46236	0.429806	-0.27677	-0.38537	-0.5316	1.4046	1.90924	1.19265
RTP4	-0.40825	-0.40825	-0.40825	-0.40825	-0.40825	-0.40825	-0.40825	-0.40825	-0.40825	2.44611	2.45287	-0.40825
SAMD9L	-0.66315	-0.66401	-0.91464	0.845568	0.599589	0.453441	-0.7531	-1.02946	-0.98425	1.64186	1.78782	1.17949
SP100	-0.78783	-0.95574	-0.98061	0.207139	0.414021	0.263386	-0.27835	-0.53097	-0.28654	1.6558	2.00191	1.35921
STAT1	-0.73263	-0.66123	-0.74985	0.840064	0.752276	0.926799	-1.33704	-1.30296	-1.34061	1.38037	1.45715	0.997451
STAT2	-0.95463	-1.02848	-1.04782	0.64631	0.625387	0.558548	-0.11356	-0.4961	-0.21019	1.57272	1.66688	1.17293
TOR3A	0.734592	0.458287	0.9434	-0.09634	-0.12877	-0.17635	-0.73253	-0.59796	-1.07732	-1.13589	-0.79318	-1.14271
UBE2L6	-1.01176	-1.12368	-0.92332	0.492861	0.318646	0.687988	-1.01006	-0.73339	-0.92016	1.39537	1.93035	1.36071
USP18	-0.82531	-0.50733	-0.8313	0.428096	0.417054	0.400863	-0.86433	-1.60298	-0.86584	1.63251	1.88995	1.19229
XAF1	-0.93045	-0.93045	-0.93045	0.729462	0.720217	0.706666	-0.93045	-0.93045	-0.93045	1.40505	1.56527	1.40186
