# Supplementary material for: Mitochondrial RNA cytosolic leakage drives the SASP
Source: Nat Commun. 2025 Dec 15;16:10992. doi: 10.1038/s41467-025-66159-z (PMC12705736; doi:10.1038/s41467-025-66159-z)
Supplement: Supplementary file 4 — Source data [file 41467_2025_66159_MOESM4_ESM.zip › VictorelliSD/VictorelliSD/SD11.xlsx]

## Sheet: Supplem. Fig. 5a
Prol	Sen	Sen + IMT-1
4.28571	61	16.5
2.38462	40	71
11.2	76	68
3.6	114	37.6667
3.71429	58	30.6667
3.63636	59	22.6667
6.33333	67	87
14.6	59	42
10.1429	29	41
42.3333	38	33
5.8	67	64
5	71	21
3.38462	91	35
5	133	13.5
2.88235	164	35
9.85714	170	39
35	24.3333	16
6.5	77.5	13
8.83333	104.5	54
21	110	53
24.7143	143	29.5
30.8571	116	44
13.8461	89	15
9.6	39	35
6.61905	73	26
13.7143	66.5	33
18.6667	136	31
11.75	135	23
37.75	92	67
10.2222	61	62
	53	42
	127	18
	125

## Sheet: Supplem. Fig. 5b
Prol	Sen	Sen + IMT1
22.4	33.3333	31.3333
13.3333	69.5	82.5
5.84615	73	127
12	42	68.5
17.625	80	126
19.25	43.5	79.3333
16.2857	44	74
12.7143	62	167
15.6875	56	96
20.0909	160	74.5
13.1333	108	134
0	101	85.5
33	152	106.5
32.3333	82	46.5
21.25	90	81
50.75	116.5	90
57.6667	134	56
17.5714	98	27.75
	137	75
	105	60.5
	52	30.3333
	64	70
	128	30
	54.5	37.6667
	98	65
	44.5	49.5
	49	132
	77

## Sheet: Supplem. fig. 5c
	Prol			Sen			Sen + IMT1
RIG-I	1.02953	0.92043	1.05529	8.81427	8.08614	5.35623	4.31134	3.54418	4.05147
MDA5	0.995607	0.876375	1.1461	70.3729	49.1662	34.4096	23.0308	13.6942	18.0196
TLR3	1.05078	1.02531	0.928179	7.82657	8.3347	6.18138	4.40582	3.54944	3.70233

## Sheet: Supplem. Fig. 5d
Prol	Sen	Sen + IMT-1
1.15333	8.55834	4.65949
0.963283	10.0801	3.39827
0.900102	5.43036	3.96009

## Sheet: Supplem. Fig. 5e
Prol	Sen	Sen + IMT-1
0.966028	3.71534	0.760433
0.943599	5.43942	0.687776
1.09704	3.26255	0.565795

## Sheet: Supplem. Fig. 5f
Prol	Sen	Sen + IMT-1
1.03552	87.905	35.9189
1.37356	97.5618	29.1268
0.703062	86.9926	29.7551

## Sheet: Supplem. Fig. 5g
Prol	Sen	Sen + IMT-1
0.968436	22.2702	8.19955
0.898885	26.4615	7.15374
1.14875	18.324	7.15533

## Sheet: Supplem. Fig. 5h
	Prol			Sen			Sen + IMT1
p16	0.938994	0.923479	1.15321	1.36835	1.94532	1.9197	1.77875	2.1732	1.20326
p21	1.07593	0.944267	0.98429	5.3172	6.22934	5.63365	6.22082	6.69315	8.04454
