# Supplementary material for: Mitochondrial RNA cytosolic leakage drives the SASP
Source: Nat Commun. 2025 Dec 15;16:10992. doi: 10.1038/s41467-025-66159-z (PMC12705736; doi:10.1038/s41467-025-66159-z)
Supplement: Supplementary file 4 — Source data [file 41467_2025_66159_MOESM4_ESM.zip › VictorelliSD/VictorelliSD/SD12.xlsx]

## Sheet: Supplem. Fig. 6a
Prol							Sen							Sen + TLR3i
IL6	IL8	IL1a	IL1b	IRF7	Cx3Cl1	Ccl2	IL6	IL8	IL1a	IL1b	IRF7	Cx3Cl1	Ccl2	IL6	IL8	IL1a	IL1b	IRF7	Cx3Cl1	Ccl2
0.949237	1.0591	1.05743	1.0508	1.16322	1.10381	1.08466	6.67799	21.352	29.3726	7.22201	1.28122	18.9353	5.74535	8.83329	14.9049	18.61	4.78269	1.06404	14.7583	6.759
1.00143	0.899134	0.715758	0.928482	0.859786	0.856252	0.861159	6.45575	19.0026	29.2198	6.48571	1.35124	16.5216	5.7305	7.56243	14.5721	28.8918	4.78933	1.04056	16.6834	5.30187
1.05197	1.05012	1.32124	1.02496	0.999879	1.05804	1.07059	6.92903	16.2591	30.4446	6.44076	1.63169	15.1554	6.88607	6.79827	11.4633	19.0955	3.81105	1.22415	11.7193	6.61145

## Sheet: Supplem. Fig. 6b
Prol	Sen	Sen + TLR3i
1.05562	17.1045	16.69
0.914301	16.1351	15.5069
1.0361	15.6822	13.0179

## Sheet: Supplem. Fig. 6c
Prol	Sen	Sen + TLR3i
1.1006	1.76896	1.59083
0.850178	1.66144	1.74377
1.06871	2.59258	1.60225

## Sheet: Supplem. Fig. 6d
Prol	Sen	Sen + TLR3i
1.59083	5.58875	5.46839
1.74377	5.80008	5.38167
1.60225	6.22037	4.91653

## Sheet: Supplem. Fig. 6e
Prol	Sen (siScr)	Sen (siTLR3)
1.11517	1.86898	0.168872
1.0535	2.14392	0.142188
0.851188	1.8187	0.124946

## Sheet: Supplem. Fig. 6f
Prol						Sen (siScr)						Sen (siTLR3)
IL6	IL8	IL1a	IL1b	Cxcl10	Ccl2	IL6	IL8	IL1a	IL1b	Cxcl10	Ccl2	IL6	IL8	IL1a	IL1b	Cxcl10	Ccl2
1.10808	1.11787	1.87104	1.23631	1.18707	1.13476	22.4935	200.639	119.521	89.3017	45.4996	12.7797	42.5626	323.051	190.956	226.454	67.5792	15.4864
0.972808	1.04567	0.919585	0.746703	0.992038	0.917986	34.7999	281.687	191.623	149.53	58.2215	16.9744	36.8007	249.387	181.414	168.83	75.4184	16.5661
0.927685	0.855488	0.5812	1.08324	0.849172	0.959977	52.8753	491.918	251.713	234.428	89.4913	20.1252	33.4037	209.464	150.769	156.104	52.6141	14.1218

## Sheet: Supplem. Fig. 6g
Prol	Sen (siScr)	Sen (siTLR3)
1.01328	2.07658	1.9587
0.999081	1.87375	1.9412
0.9878	1.77287	2.21315
