# Supplementary material for: Mitochondrial RNA cytosolic leakage drives the SASP
Source: Nat Commun. 2025 Dec 15;16:10992. doi: 10.1038/s41467-025-66159-z (PMC12705736; doi:10.1038/s41467-025-66159-z)
Supplement: Supplementary file 4 — Source data [file 41467_2025_66159_MOESM4_ESM.zip › VictorelliSD/VictorelliSD/SD13.xlsx]

## Sheet: Supplem. Fig. 7i
	Prol_pLenti...2	Prol_pLenti...3	Prol_pLenti...4	Prol_IFIH1_ko...5	Prol_IFIH1_ko...6	Prol_IFIH1_ko...7	Sen_pLenti...11	Sen_pLenti...12	Sen_pLenti...13	Sen_IFIH1_ko...14	Sen_IFIH1_ko...15	Sen_IFIH1_ko...16
HLA-B	-1.66265	-1.75852	-1.82982	-1.71061	-1.63939	-1.65316	0.315441	0.210419	0.544294	-0.2098	0.061497	0.00837
GBP3	-1.81343	-1.74949	-1.65438	-1.46823	-1.81063	-1.71532	0.799104	0.894277	0.355356	0.019975	0.048649	-0.18465
Tbk1	-1.15035	-0.68291	0.137649	-0.24951	-0.11946	-0.20977	1.44925	2.05105	0.80484	0.281567	0.432864	-0.73656
BST2	-0.66606	-1.36327	-1.3096	-1.59481	-1.37219	-1.21547	0.568597	0.368877	0.514325	0.184529	0.186078	0.087721
B2M	-1.84927	-1.6248	-1.65687	-1.65527	-1.52787	-1.47332	0.630146	0.781613	0.52516	0.109449	0.360218	-0.00791
IRF1	-1.54119	-1.81848	-1.89848	-1.73488	-1.62359	-1.63374	0.726105	0.571342	1.02616	0.161617	0.101727	0.248008
GBP2	-1.22421	-1.36741	-1.12531	-1.24719	-1.39027	-1.57017	0.531776	0.545651	0.416747	0.178847	0.234328	0.109271
SAMHD1	-1.54498	-1.55395	-1.3008	-1.28181	-1.28796	-1.30931	1.2472	0.916995	0.803115	0.149662	0.647503	0.132779
IFI27	-1.67741	-1.46192	-0.95154	-1.27631	-1.3238	-1.55993	0.886526	0.700211	0.810573	0.428127	0.430811	0.281068
Sirpa	-1.56062	-1.72307	-1.67698	-1.23076	-1.06503	-1.18243	0.013886	-0.55382	-0.00753	0.258071	0.531156	0.352668
XAF1	-1.2456	-1.17792	-1.19007	-1.51104	-1.22382	-1.34962	1.16573	1.03676	0.936347	0.394013	0.470948	0.553081
Xaf1	-1.2456	-1.17792	-1.19007	-1.51104	-1.22382	-1.34962	1.16573	1.03676	0.936347	0.394013	0.470948	0.553081
IFNGR1	-1.20367	-1.18061	-1.1783	-1.05721	-1.21993	-0.90477	1.13446	1.2069	1.15493	0.565398	0.784683	0.429351
TRIM22	-1.25226	-1.29596	-1.08254	-1.29592	-1.32133	-1.19273	0.985739	0.928036	0.797273	0.670456	0.744927	0.563077
OAS2	-1.36089	-1.21542	-1.43062	-1.43351	-1.50043	-1.37534	1.00362	0.902798	0.960725	0.586059	0.840679	0.571657
IFI6	-1.58363	-1.45003	-1.47251	-1.5325	-1.55639	-1.50017	1.04106	0.878316	1.0119	0.716944	0.765316	0.636918
STAT2	-0.9509	-0.84473	-0.92662	-1.42767	-1.49154	-1.39102	1.08342	0.910053	0.908216	0.807232	0.723179	0.750022
VCAM1	-1.44174	-1.22869	-1.29228	-1.34466	-1.20497	-1.26197	1.00245	1.06032	1.03784	0.78601	0.780249	0.760252
STAT1	-1.49327	-1.43011	-1.40799	-1.48276	-1.3751	-1.46928	1.25826	1.20239	1.06955	0.789882	0.905629	0.715136
Stat1	-1.49327	-1.43011	-1.40799	-1.48276	-1.3751	-1.46928	1.25826	1.20239	1.06955	0.789882	0.905629	0.715136
EIF4E3	-1.21303	-0.99431	-1.15799	-1.10794	-0.53584	-0.47198	1.42407	1.48639	1.27068	0.921841	1.07511	0.874032

## Sheet: Supplem. Fig. 7j
	Prol_pLenti...2	Prol_pLenti...3	Prol_pLenti...4	Prol_DDX58_ko...8	Prol_DDX58_ko...9	Prol_DDX58_ko...10	Sen_pLenti...11	Sen_pLenti...12	Sen_pLenti...13	Sen_DDX58_ko...17	Sen_DDX58_ko...18	Sen_DDX58_ko...19
USP18	-0.42311	-0.05802	-0.43633	-1.18677	-1.32992	-1.44713	0.929216	0.3291	0.930554	-2.21545	-2.19743	-1.31396
OAS3	-0.54364	-0.6757	-0.44171	-1.42004	-0.90425	-0.80431	0.744325	0.070751	0.323021	-1.93452	-2.41159	-1.2501
DDX58	-0.5668	-0.53874	-0.42252	-1.9394	-1.89711	-1.86353	0.957652	0.791184	0.7254	-1.38152	-1.29782	-1.3686
IFITM1	-1.68872	-1.40917	-1.75495	0.115083	0.001534	0.205903	0.693313	0.256087	0.500027	-1.25674	-1.55924	-0.88367
IFIT1	-0.92544	-0.95981	-0.77701	-1.78126	-1.95159	-1.96572	0.898922	0.466278	0.899059	-1.42479	-1.08001	-0.97477
IRF7	-0.62398	-0.71614	-0.96395	-1.06069	-1.14185	-1.74928	0.505978	-0.24076	0.629619	-1.24133	-1.36251	-0.53847
BST2	-0.66606	-1.36327	-1.3096	-1.1013	-0.98957	-0.87424	0.568597	0.368877	0.514325	-1.32415	-0.89556	-0.30598
IFIT2	-0.79786	-0.98814	-1.04205	-1.78022	-2.43328	-2.11204	0.78749	0.685368	0.772565	-0.73123	-0.64469	-0.87585
ISG15	-1.42502	-1.42606	-1.33277	-0.96394	-1.58712	-1.21279	1.03279	0.089974	0.841478	-0.98725	-0.55199	-0.67715
RSAD2	-1.43676	-1.35545	-1.17844	-1.34248	-0.5966	-1.53714	0.64171	0.438679	0.992127	-0.56761	-1.00057	-0.5848
IFIT3	-1.49543	-1.42153	-1.47935	-1.33939	-1.52301	-1.49445	1.22627	0.783277	1.15349	-0.93831	-0.80996	-0.25139
IFI27	-1.67741	-1.46192	-0.95154	-0.82413	-1.05272	-1.04422	0.886526	0.700211	0.810573	-1.08036	-0.8686	0.007747
OAS1	-1.52241	-1.26721	-1.19978	-1.52241	-1.07611	-1.25974	0.925846	0.820092	1.1289	-0.84518	-0.75615	-0.27199
HERC5	-1.84112	-0.54847	-0.93194	-2.32885	-1.96195	-1.79934	1.13031	0.391815	0.765086	-0.66675	-0.16648	-0.81419
MX1	-1.20292	-1.38724	-1.39567	-1.29755	-1.19387	-1.2503	0.830846	0.609947	0.799871	-0.60014	-0.79809	-0.24496
XAF1	-1.2456	-1.17792	-1.19007	-1.48248	-0.97584	-1.25762	1.16573	1.03676	0.936347	-0.34962	-1.25162	0.278425
EIF2AK2	-1.37547	-1.13023	-0.92421	-1.67308	-0.40102	-1.61367	1.73394	1.61199	0.538304	-0.24844	-0.79656	-0.1275
SAMHD1	-1.54498	-1.55395	-1.3008	-1.47331	-1.06678	-1.30876	1.2472	0.916995	0.803115	-0.51107	-0.6152	0.039854
IFI6	-1.58363	-1.45003	-1.47251	-0.81351	-1.10751	-1.03666	1.04106	0.878316	1.0119	-0.61458	-0.38871	0.048973
MX2	-1.34632	-1.48307	-1.24639	-1.59917	-1.34692	-1.29512	1.27846	0.683818	1.19083	-0.29343	-0.49211	0.047862
OAS2	-1.36089	-1.21542	-1.43062	-1.48833	-1.17256	-1.53401	1.00362	0.902798	0.960725	-0.35716	-0.41179	0.073472
IFI35	-1.43509	-1.39723	-1.48147	-1.40208	-1.46399	-1.45163	1.13084	0.671409	1.0361	0.002079	0.062888	0.324571
ICAM1	-1.2523	-1.32123	-1.35139	-1.43278	-1.32205	-1.18224	0.742979	0.658345	0.710851	0.321736	0.123969	0.465902
CAMK2G	-1.51321	-1.86204	-1.43745	1.45449	0.927873	1.05716	-0.36517	-1.04669	-0.1344	0.785685	0.41571	0.275598
IFNGR2	-1.39678	-1.17388	-1.42083	-0.76513	-1.05037	-1.06667	0.895506	0.820337	1.00658	0.469159	0.649586	0.642962
GBP2	-1.22421	-1.36741	-1.12531	-1.11173	-1.32891	-1.24691	0.531776	0.545651	0.416747	0.647156	0.709815	0.72874
STAT1	-1.49327	-1.43011	-1.40799	-1.12851	-0.90905	-1.13993	1.25826	1.20239	1.06955	0.772873	0.626912	0.844186
VCAM1	-1.44174	-1.22869	-1.29228	-1.39653	-1.44047	-1.32523	1.00245	1.06032	1.03784	0.847676	0.86204	0.886188
