# Supplementary material for: Mitochondrial RNA cytosolic leakage drives the SASP
Source: Nat Commun. 2025 Dec 15;16:10992. doi: 10.1038/s41467-025-66159-z (PMC12705736; doi:10.1038/s41467-025-66159-z)
Supplement: Supplementary file 4 — Source data [file 41467_2025_66159_MOESM4_ESM.zip › VictorelliSD/VictorelliSD/SD14.xlsx]

## Sheet: Supplem. Fig. 8a
Prol	Sen (siScr)	Sen (siMAVS)	Sen (siScr) + STINGi	Sen (siMAVS) + STINGi
1.05557	1.4147	0.236695	1.02559	0.286437
1.00458	0.925732	0.236065	1.26198	0.279136
0.943042	0.846564	0.209192	1.48244	0.205029

## Sheet: Supplem. Fig. 8b
	Prol			Sen (siScr)			Sen (siMAVS)			Sen (siScr) + STINGi			Sen (siMAVS) + STINGi
Ccl2	0.870389	1.24466	0.923071	4.06615	4.00982	4.41737	2.60046	2.2901	1.84867	0.582296	0.665159	0.900433	0.591799	0.708178	0.531036
IL6	2.33019	0.430498	0.996868	5.81337	9.27809	7.25021	3.20078	2.89486	3.1362	1.41657	1.65366	1.35495	1.78649	1.67593	1.72157
IL8	0.918877	1.30594	0.833335	4.45307	7.726	3.8036	4.71657	2.35687	6.54158	0.549566	0.387043	0.668314	0.831954	0.979155	0.576247
ISG15	1.15647	1.00871	0.857237	2.16702	2.03046	2.03845	1.01635	0.5822	0.615025	0.443179	0.494671	0.589031	0.346551	0.34189	0.339871
Oas1	1.38937	1.13956	0.631607	2.1332	5.98507	4.40608	0.327795	0.053526	0.103577	0.018807	0.058037	0.051215	0.01812	0.013582	0.012401
Ccl20	0.935312	1.03641	1.0316	9.86087	13.3508	8.9869	3.40559	3.01609	4.41248	0.815907	0.511891	0.751815	0.612458	0.379454	0.312203
Cxcl10	1.2713	1.00919	0.779433	2.78371	4.10027	3.67695	1.36383	0.718146	1.42099	0.05301	0.074034	0.046872	0.044292	0.031863	0.033845
