# Supplementary material for: Mitochondrial RNA cytosolic leakage drives the SASP
Source: Nat Commun. 2025 Dec 15;16:10992. doi: 10.1038/s41467-025-66159-z (PMC12705736; doi:10.1038/s41467-025-66159-z)
Supplement: Supplementary file 4 — Source data [file 41467_2025_66159_MOESM4_ESM.zip › VictorelliSD/VictorelliSD/SD15.xlsx]

## Sheet: Supplem. Fig. 9a
Prol	Sen (csi)	Sen Bak (si)	Sen Bax (si)	Sen Bax(si) + Bak(si)
0.979455	1.08661	1.17963	0.127132	0.234798
1.26041	1.18513	1.06981	0.130579	0.287674
0.810032	0.586627	1.20642	0.165264	0.257841
1.07	1.08	0.79	0.11	0.14
1.01	1.07	1	0.11	0.11
0.93	1.2	1	0.1	0.13

## Sheet: Supplem. Fig. 9b
Prol	Sen (csi)	Sen Bak (si)	Sen Bax (si)	Sen Bax(si) + Bak(si)
0.82304	1.21222	0.158805	1.60879	0.308396
1.23972	1.34111	0.172428	1.70946	0.352087
0.980063	0.559134	0.221343	1.80911	0.290858
0.99	1.63	0.12	1.44	0.17
0.97	1.56	0.12	1.44	0.14
1.05	1.42	0.12	1.42	0.15

## Sheet: Supplem. Fig. 9c
Prol	Sen (csi)	Sen Bak (si)	Sen Bax (si)	Sen Bax(si) + Bak(si)
1.3218	28.307	21.7069	26.1561	16.1923
1.42682	45.3562	14.5059	14.0675	8.069
0.530231	22.9032	14.5945	13.0796	3.59544
1.2	17.32	19.98	11.87	10.29
0.92	31.39	28.01	10.52	9.81
0.92	24.92	33.22	11.77	7.42

## Sheet: Supplem. Fig. 9d
Prol	Sen (csi)	Sen Bak (si)	Sen Bax (si)	Sen Bax(si) + Bak(si)
1.00356	203.078	78.7146	123.434	36.1453
1.19436	241.635	52.2828	67.651	31.6444
0.834299	189.686	57.9788	73.7377	70.8836
1.04	30.03	67.53	18.19	25.7
1.02	80.96	94.75	17.51	21.01
0.96	58.98	108.75	18.77	13.04

## Sheet: Supplem. Fig. 9e
Prol	Sen (csi)	Sen Bak (si)	Sen Bax (si)	Sen Bax(si) + Bak(si)
1.03419	99.6468	56.2003	33.1083	22.8528
1.37232	116.929	39.7068	36.021	20.5247
0.704603	94.0051	37.9532	5.3	7.93
1.15	10.6	24.84	5.19	7.39
0.96	29.81	40.11	5.62	4.59
0.93	20.18	56.41
