# Supplementary material for: Mitochondrial RNA cytosolic leakage drives the SASP
Source: Nat Commun. 2025 Dec 15;16:10992. doi: 10.1038/s41467-025-66159-z (PMC12705736; doi:10.1038/s41467-025-66159-z)
Supplement: Supplementary file 4 — Source data [file 41467_2025_66159_MOESM4_ESM.zip › VictorelliSD/VictorelliSD/SD16.xlsx]

## Sheet: Supplem. Fig. 10a
Bak-/-Baxfl/fl			Bak-/-Bax-/-
Cxcl10	IL1a	IL1b	Cxcl10	IL1a	IL1b
0.586182	1.12088	1.02353	0.115941	0.183874	0.100673
0.243575	0.553393	0.510908	0.237416	0.233803	0.148854
1.11609	0.804466	0.760841	0.275553	0.198483	0.105649
2.13937	1.21089	1.24282	0.0674366	0.0732375	0.0253632
2.93327	1.65499	2.02235	0.390683	0.330165	0.141513

## Sheet: Supplem. Fig 10b
Bak-/- Baxfl/fl	Bak-/- Bax-/-
47.4	47.4
42.2	42.6
43.5	44.5
38.6	47.6
48.4	43

## Sheet: Supplem. Fig. 10c
Bak-/-Baxfl/fl	Bak-/-Bax-/-
0.04519	0.086414
0.050415	0.04784
0.048701	0.040427
0.048526	0.096345
0.07726	0.052465

## Sheet: Supplem. Fig. 10e
Bak-/-Baxfl/fl	Bak-/-Bax-/-
0.25	0.93
0.71	0.5
1.09	1.36
0.88	1.75
0.18	0.13

## Sheet: Supplem. Fig. 10f
Bak -/- Bax fl/fl	Bak -/- Bax -/-
8.5995	10.2678
12.1496	7.34201
15.1265	7.5687
14.7109	6.66899
17.4756	11.7335
