# Supplementary material for: Mitochondrial RNA cytosolic leakage drives the SASP
Source: Nat Commun. 2025 Dec 15;16:10992. doi: 10.1038/s41467-025-66159-z (PMC12705736; doi:10.1038/s41467-025-66159-z)
Supplement: Supplementary file 4 — Source data [file 41467_2025_66159_MOESM4_ESM.zip › VictorelliSD/VictorelliSD/SD17.xlsx]

## Sheet: Supplem. Fig. 11b
	AAV8-FLEX-GFP								AAV8-FLEX-shMAVS
Cxcl1	2.71963	1.56307	1.44054	0.508543	0.634087	0.502451	1.49043	0.676248	0.383643	0.44194	0.561642	0.384202	0.700602	0.7527	0.580416
IL1b	1.4897	0.798688	0.985307	1.61586	2.58792	0.461507	0.636982	0.69389	0.614047	0.439501	0.380706	0.290958	0.916819	1.05646	0.641977
Cxcl14	0.531143	1.11733	1.8223	1.24978	0.872832	0.852809	1.52242	0.652885	0.662043	0.681025	0.809727	0.5613	0.254966	0.588346	1.03823
Cxcl10	1.32695	1.93298	1.01306	0.89553	1.0145	0.637173	0.542893	1.22456	0.689981	0.9123	0.529515	0.554261	0.887248	0.981109	0.693101
Mmp3	1.46113	0.680501	3.09443	0.949272	1.04875	1.17717	0.718954	0.385741	0.312065	0.232669	0.192573	0.111606	0.59056	1.95292	2.11865
Oas1b	0.776448	0.982574	1.64702	1.28284	1.10212	0.872589	0.789821	0.816741	0.553242	0.78507	1.04676	0.533133	0.832422	0.974176	0.829766
Ifng	2.02759	1.31771	1.27383	1.17905	1.05134	0.341112	0.404811	1.71658	0.844959	0.769525	0.259921	0.667725	1.43713	1.26279	0.318363
Il1a	1.38979	0.943281	0.974919	1.10116	1.12718	0.602131	0.727427	1.43919	1.11633	0.566717	0.65052	0.519025	1.19401	1.13941	0.890478
IL6	3.751	1.33278	0.829724	0.862595	1.4215	0.43841	0.490302	0.914668	0.792327	1.23101	0.725012	0.7508	0.942133	1.93625	0.647225
Serpine1	2.44189	1.5431	1.51587	0.724992	0.957324	0.286228	0.804153	1.09591	0.777768	1.40435	0.579219	1.35118	1.2412	0.715733
Fgf21	1.43177	1.52341	2.29375	0.347195	0.600367	0.735096	0.929651	1.40317	1.02724	0.981323	0.422115	0.351671	1.15139	2.04718	1.16476
Il7	2.1151	1.25852	0.785846	0.889974	1.38728	0.561238	0.415865	1.65894	0.950074	1.14586	0.560978	0.886246	1.25725	1.39751	1.1445
MAVS	1.01109	0.949544	1.23498	1.0039	0.983141	0.842345	1.14477	0.886175	0.765399	0.754098	0.808528	0.74257	0.820105	0.685857	0.829835

## Sheet: Supplem. Fig. 11c
AAV8-FLEX-GFP			AAV8-FLEX-shMAVS
Ddx58	Ifih1	Tlr3	Ddx58	Ifih1	Tlr3
1.0304	0.886742	1.11962	0.592982	0.574756	0.827531
1.34707	1.24209	1.25059	0.836367	0.930595	1.06542
1.34279	1.34343	1.10288	1.01286	1.02609	1.17945
1.46504	1.20219	1.26412	0.503946	0.513458	0.605102
0.806511	0.880797	0.891753	0.804978	0.956111	0.907035
0.754309	0.931632	0.835837	0.906416	0.858365	0.950492
0.690516	0.700568	0.700055	0.905223	0.772064	1.01301
0.871791	0.977892	0.981747

## Sheet: Supplem. Fig. 11d
	AAV8-FLEX-GFP								AAV8-FLEX-shMAVS
p16	0.357983	0.754486	1.74265	2.20415	0.966191	1.69921	0.72389	0.811056	0.48791	1.55038	1.99109	0.321861	0.53338	1.81136	1.02989
p21	0.58652	2.14007	2.87839	3.63073	0.690898	0.670569	0.343575	0.478924	0.501764	0.97396	0.743826	0.414979	0.408321	1.87052	0.573275

## Sheet: Supplem. Fig. 11f
AAV8-FLEX-GFP	AAV8-FLEX-shMAVS
2.04226	0.0636988
0.388496	0.273631
1.37609	0.249642
1.06249	0.368623
2.04874	0.470771
0.348193	0.247269
2.47068	0.072894
0.434694	0.221834
0.76535	0.240669
0.608253	0.430913
0.303144
0.151609

## Sheet: Supplem. Fig 11h
	r	p
Cxcl14	0.788977	0.000471
Oas1b	0.621089	0.0134676
Cxcl1	0.599248	0.0182332
Mmp3	0.453108	0.089855
IL1b	0.382718	0.159143
Serpine1	0.278227	0.335461
Fgf21	0.244007	0.38081
Cxcl10	0.226721	0.416464
Ifng	0.220952	0.428735
IL1a	0.186997	0.50456
IL7	-0.112394	0.690037
IL6	0.048909	0.862579
Cd68	0.775637	0.00183358
AST (U/L)	0.6441	0.0175024
ALT (U/L)	0.642277	0.024318
