# Supplementary material for: Mitochondrial RNA cytosolic leakage drives the SASP
Source: Nat Commun. 2025 Dec 15;16:10992. doi: 10.1038/s41467-025-66159-z (PMC12705736; doi:10.1038/s41467-025-66159-z)
Supplement: Supplementary file 4 — Source data [file 41467_2025_66159_MOESM4_ESM.zip › VictorelliSD/VictorelliSD/SD2.xlsx]

## Sheet: Fig. 2b
Control								+mtRNA
Ccl2	IL-1a	IL-1b	IL6	IL8	IFNb	IRF7	ISG-15	Ccl2	IL-1a	IL-1b	IL6	IL8	IFNb	IRF7	ISG-15
1.05878	1.12481	1.06242	1.08422	1.12059	1.06388	0.736212	1.11341	2.67087	21.3457	4.47437	23.0014	34.1637	52.1704	28.3812	40.2273
0.944484	0.889037	0.941248	0.922322	0.892386	0.939956	1.3583	0.898144	2.92212	27.5352	5.76245	26.2361	39.4332	117.684	31.0445	82.7943
1.08934	1.2069	1.14058	1.05479	1.24134	1.45107	1.14335	1.22507	2.8345	24.4646	5.01118	25.6108	39.1438	99.2332	29.3537	42.8774

## Sheet: Fig. 2c
	Control			+mtRNA
RIG-I	0.894093	1.11845	1.15865	41.6243	40.4614	38.3309
MDA5	0.927684	1.07795	1.50323	152.348	168.188	167.558
TLR3	1.07071	0.933957	1.36322	26.0361	29.1652	43.8249

## Sheet: Fig. 2f
	Prol			Sen			Sen + CCCP
MT-COI	0.74595	1.01603	1.31942	15.958	16.5333	32.2304	0.0659657	0.0550178	0.0642734
MT-CYB	0.754439	0.983586	1.34761	17.4541	18.2081	32.4415	0.0577517	0.0482663	0.0756575
MT-ND5	0.885019	0.764731	1.47754	25.515	26.2552	47.3299	0.0884524	0.0499786	0.0753935
MT-ND6	0.809145	0.808381	1.52883	20.8966	25.1935	37.5462	0.0878453	0.0515139	0.0715657

## Sheet: Fig. 2g
	Prol			Sen			Sen + CCCP
MDA5	0.982691	0.96971	1.0494	5.10348	5.19279	6.8671	1.91536	2.41146	1.94876
RIG-I	1.07069	0.892391	1.0466	1.96142	1.89701	2.48542	0.920703	0.883539	0.842519
TLR3	1.17841	0.935801	0.906816	3.28597	3.57583	4.01173	3.2647	3.07877	3.01666

## Sheet: Fig. 2i
	Prol Parkin 1						Sen Parkin 1						Sen Parkin CCCP						Sen Parkin CCCP + mtRNA
	1	2	3				1	2	3				1	2	3	4	5	6	1	2	3	4	5	6
APOBEC3A	-0.343082	-0.343082	-0.343082				2.01994	-0.343082	-0.343082				-0.343082	-0.343082	3.46937	-0.343082	-0.343082	-0.343082	-0.343082	-0.343082	-0.343082	-0.343082	-0.343082	-0.343082
APOBEC3B	2.11211	2.06663	2.16806				0.330927	-0.0596965	-0.0331859				-0.229006	-0.366179	-0.206668	-0.297407	-0.345297	-0.600185	-0.9887	-0.786415	-0.994736	-0.72148	-0.534464	-0.514318
ARG1	-1.54406	-1.54406	1.77187				1.28	0.425325	-0.181154				-0.237504	0.913951	0.469759	1.11751	-0.30367	0.241068	0.601084	0.654224	-0.238201	-0.338026	-1.54406	-1.54406
C1QA	-1	-1	-1				-1	-1	-1				-1	-1	-1	-1	-1	-1	-1	-1	-1	-1	-1	-1
C1QB	-0.700847	-0.700847	-0.700847				1.4757	1.42151	-0.700847				-0.700847	-0.700847	-0.700847	-0.700847	-0.700847	1.22109	-0.700847	-0.700847	1.27853	-0.700847	1.85423	1.15912
C1QC	-0.50893	-0.50893	-0.50893				-0.50893	2.8223	-0.50893				-0.50893	1.21947	-0.50893	-0.50893	-0.50893	1.25163	-0.50893	-0.50893	-0.50893	-0.50893	1.83161	-0.50893
C3AR1	-0.494163	-0.759346	-1.61734				-0.141428	-1.23605	0.0780696				-0.22435	-0.733653	-1.30663	-0.126827	0.934973	1.12116	0.745944	1.79802	1.71149	-1.01766	0.699453	0.568331
CABP5	-0.351537	-0.351537	-0.351537				2.49236	-0.351537	-0.351537				-0.351537	-0.351537	-0.351537	-0.351537	-0.351537	-0.351537	3.13224	-0.351537	-0.351537	-0.351537	-0.351537	-0.351537
CCL2	0.211442	0.105178	0.163037				1.84446	2.1212	2.01744				0.0491685	-0.0962303	-0.083433	-0.66703	-0.89272	-0.468499	-1.08533	-1.1206	-1.35994	-0.221971	-0.243074	-0.273099
CCL8	-0.44117	-0.44117	-0.44117				-0.44117	1.64436	2.41485				-0.44117	-0.44117	2.55834	-0.44117	-0.44117	-0.44117	-0.44117	-0.44117	-0.44117	-0.44117	-0.44117	-0.44117
CD163	-1.25629	-1.25629	-1.25629				-0.113615	-1.25629	0.269586				1.42064	-1.25629	1.59756	-0.293844	0.438829	0.960821	0.706554	0.178465	0.526702	0.640235	1.2058	-1.25629
CHI3L1	0.394344	-0.14622	-0.107195				2.60748	1.87477	1.84701				-0.353899	-0.245626	-0.649927	-0.623433	-0.601799	-0.841464	-0.595598	-0.835059	-0.0411007	-0.438844	-0.632327	-0.611105
CLU	1.31497	1.08921	1.44945				1.27235	1.37805	1.31906				-0.492574	-0.293108	-0.326145	-0.399485	-0.516672	-0.341571	-0.440662	-0.304731	-0.42618	-1.22838	-1.29457	-1.75901
CMPK2	-0.43643	-0.53685	-0.263719				-0.280167	-0.47983	0.304643				-0.665258	-1.01072	-1.65135	-0.485895	-0.325074	-0.122351	1.74782	2.36315	1.93714	-0.261595	0.202073	-0.0355863
CMTM2	0.449809	-1.19633	-1.19633				-1.19633	1.6639	-1.19633				0.377801	0.907704	0.527479	0.582318	1.13838	-1.19633	0.915056	-1.19633	0.721592	0.843717	0.246583	-1.19633
CMTM5	-1	-1	-1				-1	-1	-1				-1	-1	-1	-1	-1	-1	-1	-1	-1	-1	-1	-1
CXCL10	-0.546138	-0.764168	-0.836099				1.79184	2.05418	1.83191				-0.555279	-0.815802	-0.85276	-0.91561	-0.81802	-0.804177	0.700716	0.721489	0.689678	-0.334175	-0.392901	-0.154693
CXCL8	-0.557285	0.101592	-0.589369				1.6258	1.90299	1.74948				-1.3205	-1.38555	-1.35718	-0.571509	-0.98421	-0.645697	0.488157	0.484384	0.425861	0.188306	0.232955	0.211776
CYP4F3	-1.80664	-1.80664	-1.80664				0.574816	0.51791	0.229119				-0.412191	-0.862731	-0.279598	-0.231019	0.0507811	0.833035	1.08124	0.326624	1.80801	0.389772	0.967533	0.426632
DDX58	0.315863	0.305129	0.118079				1.92815	1.75312	1.92641				-0.384881	-0.798625	-1.08218	-1.59405	-0.742818	-1.1129	0.0276306	0.493881	0.167413	-0.568068	-0.625364	-0.126779
DDX60	-0.205751	-0.100754	-0.550099				1.13602	1.14215	1.2157				-0.905035	-0.918651	-1.02204	-0.497112	-0.157984	-0.478731	1.00881	1.40216	1.99696	-1.32621	-1.11456	-0.624869
DHX58	-0.00698125	0.658345	-0.615246				2.09625	1.48069	1.53118				-0.0346589	0.544224	-0.222005	-1.22752	-1.36564	-0.683598	-0.543836	-1.80353	0.147151	0.58681	-0.200489	-0.341147
DTX3L	-0.789855	-0.950003	-1.30825				-0.0840226	0.126083	0.145699				-0.393729	-0.521603	-0.876006	-0.457269	-0.954268	-0.649576	1.51791	2.10231	2.213	0.368296	0.0385505	0.472732
EGR1	0.338787	0.417865	0.316299				1.30009	1.86992	1.41638				-0.357764	0.182995	-0.295286	-0.331923	0.0274356	-0.831788	-1.20688	-2.08183	-1.73884	0.48396	0.559487	-0.06891
EGR2	-1.97133	-2.10927	-1.83988				1.05765	1.45886	1.22699				-0.289625	-0.0732527	-0.12486	0.446205	0.15939	0.0542774	0.680584	0.430435	0.701822	0.10273	0.185093	-0.095824
EIF2AK2	-1.07206	-1.27656	-1.80157				-1.04362	-0.982156	-0.91927				0.489199	-0.0460449	0.0221509	0.23674	0.117062	0.330244	1.26963	1.73704	1.88114	0.236524	0.193411	0.628143
EPSTI1	-0.808473	-0.465258	-0.0485383				1.95933	2.18016	1.79957				0.0437273	-0.525135	-0.721227	-1.06032	-0.775887	-1.36427	0.0847708	0.135592	0.678716	-0.444781	-0.381417	-0.286559
FCER1A	-0.353418	-0.353418	-0.353418				2.91034	-0.353418	2.74435				-0.353418	-0.353418	-0.353418	-0.353418	-0.353418	-0.353418	-0.353418	-0.353418	-0.353418	-0.353418	-0.353418	-0.353418
FFAR2	-0.434706	-0.434706	-0.434706				-0.434706	-0.434706	2.98694				-0.434706	-0.434706	-0.434706	-0.434706	1.7787	-0.434706	-0.434706	-0.434706	-0.434706	-0.434706	-0.434706	1.75495
G0S2	-1.33352	-1.377	-1.28276				0.069009	-0.618682	0.08378				-1.22317	-0.299862	-0.93477	0.0162332	-0.604328	0.0225283	1.54925	1.2879	1.14094	1.17555	1.21594	1.11297
GBP1	1.46515	1.37701	1.4067				1.25816	1.3698	1.35101				-0.547666	-0.655882	-0.680385	-0.446198	-0.201466	-0.408278	-0.735907	-0.656349	-0.483657	-1.09388	-1.20717	-1.11099
GP9	-1	-1	-1				-1	-1	-1				-1	-1	-1	-1	-1	-1	-1	-1	-1	-1	-1	-1
GZMB	-1.76834	0.0470739	-1.76834				0.16394	0.527652	1.09026				0.377014	0.277345	0.701362	1.22265	1.85217	-1.76834	0.592183	0.335406	-0.518642	-0.614174	-0.155167	-0.594034
HERC5	-0.580598	-0.585059	-0.479623				-0.451402	-0.364155	-0.419418				-0.196864	-0.373045	-0.0382788	-1.17383	-0.524524	-0.674276	1.77852	2.20729	2.43765	-0.553656	-0.0647802	0.0560564
HERC6	-1.0008	-0.642736	-0.97977				1.63241	1.53302	1.74024				0.255022	-0.0649031	-0.581158	-1.41581	-1.05671	-1.12804	0.316661	0.65187	1.39639	0.0356123	-0.527342	-0.163971
HES4	-1.4572	-0.217553	0.459051				-1.57175	-1.23616	-1.49318				-0.950953	-0.642936	-0.528343	0.381937	0.67498	0.607532	0.788849	1.25208	1.40033	1.19004	1.09219	0.251101
IFI27	0.0887468	0.0030503	-0.133332				2.07081	2.2811	1.91947				-0.644349	-1.14807	-0.654655	-1.16636	-0.758551	-0.620103	-0.209975	-0.32635	-0.112095	-0.0733614	-0.172863	-0.343121
IFI35	0.663876	0.34787	0.717898				0.992232	1.36585	1.4339				-1.01667	-0.573416	-0.880457	-1.44549	-1.25978	-0.768002	0.81311	1.14661	1.05896	-1.04604	-1.10643	-0.444028
IFI44	0.168079	0.876765	0.494424				1.01151	1.00715	0.959506				-1.33047	-0.749666	-0.613009	-1.50457	-1.21198	-1.21209	0.919359	1.24075	1.6509	-0.64557	-0.509626	-0.551455
IFI44L	-0.579841	-1.02629	-0.863824				1.06626	1.13083	1.17915				-0.207815	-0.125811	-0.192083	-1.04957	-1.25494	-1.10299	1.40928	1.12319	1.88198	-0.862035	-0.709186	0.183687
IFI6	0.0663437	0.00655326	0.0927794				1.99191	2.15896	1.79134				-0.941622	-0.615581	-0.779714	-1.03692	-1.06364	-1.08381	0.0777454	0.194283	0.475577	-0.305687	-0.547196	-0.48132
IFIT1	-1.34494	-1.3082	-1.11917				-0.566329	-0.490183	0.293815				1.36843	1.15201	1.08478	-1.26985	-1.17506	-0.931916	0.847111	1.22949	1.33978	0.336301	0.117447	0.436488
IFIT2	-0.762926	-0.818631	-0.379716				-0.92054	-0.761343	-0.754522				0.739382	0.659521	0.607591	-1.31401	-1.12119	-1.16791	1.25376	1.85427	1.83671	0.191495	0.183851	0.674212
IFIT3	-0.961933	-1.10644	-0.768769				-0.31765	0.157472	0.114566				-0.238247	-0.518838	-0.593424	-0.903261	-0.979712	-0.968279	1.43317	2.11596	2.12685	0.403558	0.444761	0.560216
IFIT5	-0.919148	-0.798007	-0.672526				0.47051	-0.465771	-0.320943				2.32495	0.738936	1.10188	-1.03327	-0.166648	-0.568965	-1.03692	0.995607	1.64963	-1.34086	-0.399674	0.441226
IRF7	-1.28497	-1.21191	-0.657201				0.851964	0.924218	0.495633				-0.746148	0.0318755	-0.812463	-0.93862	-1.10594	-0.116442	1.03326	1.83975	2.15722	0.0869589	-0.164402	-0.382789
ISG15	0.110439	0.113836	0.470649				1.71083	1.77523	1.74157				-1.23354	-1.06316	-1.01092	-0.749205	-0.906472	-0.874891	0.471514	0.545413	0.941387	-0.572646	-0.684551	-0.785487
ITGA2B	-0.602512	0.0415241	-0.538908				-0.837499	1.34875	1.43788				0.199817	0.72784	1.38943	-1.06019	-1.3508	-1.72467	0.26256	0.380017	-1.63713	0.342535	0.74683	0.874526
JUP	-0.70106	-0.745429	-0.629589				1.91508	2.30929	2.08615				-0.873618	-0.702677	-0.852814	-0.0959509	-0.915913	-0.0810177	0.0258297	0.137512	0.0826012	-0.248202	-0.243348	-0.466845
KCNJ15	-1.44961	-0.711605	-1.08749				1.35237	1.26252	1.09125				-1.03106	-1.61328	-1.59119	0.0247873	-0.35822	-0.0399123	0.188786	0.747908	0.754601	0.592026	0.871172	0.996939
KLRD1	0.65706	-0.332592	-1.32519				-1.32519	1.64485	0.87401				1.15149	-0.408714	0.57482	-0.0710529	-1.32519	-1.32519	1.20201	0.00223912	0.0280161	1.38795	-0.0841303	-1.32519
LAMP3	-1.84434	-1.4082	-1.49257				-0.524123	-0.975351	-0.653192				-0.00881168	0.896406	0.392062	-0.0192296	-0.10018	-0.667937	1.00393	1.23933	1.58241	1.00678	0.8924	0.680625
LAP3	0.518809	0.0857906	0.595925				2.00032	1.88585	1.92235				-0.916985	-0.872041	-0.976229	-0.310732	0.375423	-0.0166558	-0.623436	-0.573629	-0.381185	-0.959678	-0.854475	-0.899421
LGALS3BP	0.48858	0.515748	0.363151				1.92051	2.02468	1.84212				-0.233029	-0.125582	-0.212582	-0.989871	-1.01843	-0.928724	-0.905258	-0.996963	-1.1005	-0.0996394	-0.222548	-0.321672
LY6E	0.250356	0.117845	0.394406				2.07177	2.10933	1.86214				-0.758008	-0.0951977	-0.266694	-1.06697	-1.13969	-0.904564	-0.850145	-0.528745	-0.737534	-0.084936	-0.0741569	-0.299203
MGAM	-1.26086	-0.665353	-1.26086				1.62681	1.95934	2.31241				-0.270661	-0.316664	0.247046	-0.0852317	-0.178897	-1.26086	-0.313338	0.0946159	-0.123291	0.205556	0.00907275	-0.71885
MMP25	-0.479394	1.04349	0.66161				1.70472	0.941007	1.16724				-0.450047	0.145407	-0.443424	-0.575088	-0.566023	-0.679144	-1.31691	-2.33826	-0.349797	1.20115	-0.439259	0.772726
MMP9	-0.814166	-0.814166	0.612334				-0.814166	0.623862	-0.814166				-0.814166	-0.814166	0.389089	1.64028	-0.814166	1.01921	0.992398	2.3375	0.526986	-0.814166	-0.814166	-0.814166
MS4A4A	-0.509099	-0.509099	-0.509099				-0.509099	-0.509099	-0.509099				-0.509099	-0.509099	1.10075	-0.509099	-0.509099	-0.509099	-0.509099	2.5115	-0.509099	2.33812	-0.509099	1.177
MX1	-0.754472	-0.579105	-0.81761				0.520928	1.03954	0.986188				-0.968827	-0.854129	-0.903275	-1.20104	-0.923493	-0.889677	1.37602	1.67069	1.93616	0.273896	-0.053735	0.141945
MX2	0.57344	0.474607	1.18364				1.04651	1.25134	1.57513				-0.624001	0.372931	0.208504	-1.91119	-2.09508	-1.44961	-0.103883	-0.236414	0.210648	-0.153386	-0.180993	-0.142184
MYL9	1.21507	1.18945	1.25335				1.54763	1.58118	1.58923				-0.639621	-0.51828	-0.564665	-0.778239	-0.750908	-0.793912	-0.891462	-0.845684	-0.952396	-0.543179	-0.492944	-0.604633
OAS1	-1.08339	-0.763412	-0.753737				1.10727	1.3367	1.16579				-1.08339	-0.667385	-1.08339	-1.08339	-0.788998	-1.08339	0.963096	1.26857	1.63818	0.234588	0.20309	0.473178
OAS2	-0.50946	0.125126	-1.4138				1.5713	1.79157	1.64519				-0.619621	-0.655923	-1.08937	-0.676779	-0.930133	-0.919475	0.563898	0.980016	1.22051	-0.303736	-0.449309	-0.330008
OAS3	0.706549	0.761757	0.515936				1.00086	1.20558	1.28155				-0.98972	-1.32214	-1.16927	-1.14198	-1.11753	-1.24247	0.816727	1.06379	1.27801	-0.411771	-0.61719	-0.618708
OASL	-0.0461061	0.266539	0.179515				0.654549	0.322816	0.767901				-1.41417	-1.41417	-1.41417	-1.03146	-1.02167	-0.622261	1.66953	1.75218	1.54755	-0.145667	-0.0628959	0.0119896
PARP12	0.216159	-0.397625	-0.0652096				0.95998	1.02649	0.90125				-0.956292	-1.38884	-1.57443	-1.10899	-1.03961	-1.03109	0.884986	1.45158	1.82163	0.295824	0.0772616	-0.0730669
PARP9	-0.250256	-0.600382	-0.989263				1.20062	1.45657	1.4437				-0.468951	-0.675335	-0.490018	-1.12484	-1.26388	-1.12918	0.693283	1.58752	1.57282	-0.474144	-0.44215	-0.0461188
PDZK1IP1	-0.526495	-0.526495	-0.526495				1.86648	2.42784	2.2191				-0.526495	-0.526495	-0.526495	-0.526495	-0.526495	-0.526495	-0.526495	0.305367	-0.526495	-0.526495	0.0256595	-0.526495
PLSCR1	-1.22675	-1.10179	-0.949886				-0.749185	-0.926995	-0.911888				0.110669	0.204446	-0.190712	-0.271245	-0.264355	-0.554401	1.3914	2.18466	2.07629	0.533713	0.132948	0.513089
PNPT1	1.91333	1.2276	1.60114				-1.36523	-1.57728	-2.09836				-0.161736	-0.0880548	-0.552969	-0.0244085	0.546677	0.290344	-0.286505	0.284718	0.712377	0.0292734	-0.132969	-0.317948
PROS1	-1.35364	-1.74159	-1.63604				-1.09576	-1.21337	-0.918282				1.2979	0.9952	1.05703	0.546506	0.647133	0.492081	0.0531638	0.10577	0.24564	0.807319	0.851511	0.859438
RPS23	1.67431	1.50673	2.11499				0.860448	0.943717	0.799948				-1.02229	-1.11054	-0.959567	-0.499675	-0.502163	-0.52618	-0.386327	-0.184785	-0.309137	-0.846248	-0.736992	-0.816244
RSAD2	-0.572527	-0.16978	-0.87285				0.0685576	-0.0241503	0.336484				-1.19288	-0.789018	-0.543857	-0.800393	-0.907082	-1.19288	1.75927	1.8953	2.13761	0.421887	0.199034	0.247274
RTP4	-0.370287	-0.938344	-0.898062				1.11126	1.91193	0.681048				-0.979489	-2.27052	0.279503	-0.217325	-0.165665	0.732711	0.166773	0.761756	1.26614	-1.07882	0.57039	-0.563
SAMD9	0.871602	0.621849	0.168296				-0.116466	0.0640985	0.325835				-0.718541	-1.20999	-1.52866	-0.733284	-1.01637	-0.520458	1.3209	1.96549	2.01273	-0.721038	-0.558656	-0.227346
SAMD9L	0.590484	0.219413	-0.407604				1.4906	2.04205	1.60819				-0.338077	-0.71418	-0.67442	-1.1295	-0.510661	-0.932506	0.356449	0.675931	0.902397	-0.898191	-1.43049	-0.849887
SCO2	-0.14659	0.217042	-0.117758				0.0970347	0.330643	-1.06976				-2.94007	-0.782247	-0.277278	-0.574344	-0.116801	-0.00635836	1.61701	0.640666	0.993922	0.891245	1.45769	-0.214043
SERPING1	0.590804	0.595884	0.597828				1.93291	1.95438	1.89874				-0.364099	-0.286585	-0.415249	-0.848169	-0.949402	-0.959071	-0.990815	-0.883879	-0.864067	-0.326791	-0.323792	-0.358626
SH3BGRL2	-0.744978	-1.23298	-0.876019				-1.00675	-0.38955	-0.788917				0.435707	0.585787	-0.387719	-0.407299	-0.039085	1.42539	1.51969	1.87192	1.51735	-1.39588	-0.501069	0.41441
SIGLEC1	-0.789315	-0.789315	0.380509				2.85903	0.389963	0.358564				-0.789315	0.259093	0.197433	0.645362	-0.789315	-0.789315	-0.789315	1.79526	-0.789315	-0.789315	0.218615	-0.789315
SPON2	-1.89392	-1.95796	-1.6526				0.916545	1.0349	0.953956				-0.756372	0.437438	0.0813846	0.957506	1.23214	1.12038	0.38391	-0.103578	-0.10153	-0.0248019	0.00344327	-0.630845
STAP1	-0.608376	-0.608376	-0.608376				1.48274	-0.608376	-0.608376				-0.608376	-0.608376	-0.608376	-0.608376	-0.608376	-0.608376	1.95324	1.25675	2.06823	1.14794	-0.608376	-0.608376
STAT1	-0.670418	-0.707486	-1.01437				1.85109	1.8871	1.97842				0.262034	-0.166355	-0.23165	-1.31548	-1.1994	-1.02062	-0.263825	0.427742	0.644192	-0.198889	-0.223412	-0.0386635
TCL1A	-0.353142	-0.353142	2.96987				-0.353142	-0.353142	-0.353142				-0.353142	-0.353142	-0.353142	-0.353142	-0.353142	2.68039	-0.353142	-0.353142	-0.353142	-0.353142	-0.353142	-0.353142
TMEM140	-1.81202	-1.34991	-1.99302				-0.609524	-1.30122	-0.942979				0.682634	0.778298	0.62767	0.378678	0.331728	0.38651	0.817528	1.01854	1.08713	0.641011	0.563443	0.695511
TNFAIP6	-1.54655	-2.12548	-1.56769				-0.157786	0.92967	0.763428				-0.846905	-0.779525	-0.0252314	0.0875819	-0.290402	0.23627	0.346397	1.19423	0.413144	1.27989	0.77001	1.31895
TRBV27	-0.242536	-0.242536	-0.242536				-0.242536	-0.242536	4.12311				-0.242536	-0.242536	-0.242536	-0.242536	-0.242536	-0.242536	-0.242536	-0.242536	-0.242536	-0.242536	-0.242536	-0.242536
TREML1	-0.52246	-0.52246	-0.52246				1.61934	2.41501	-0.52246				-0.52246	-0.52246	1.22505	-0.52246	-0.52246	-0.52246	-0.52246	-0.52246	-0.52246	-0.52246	-0.52246	2.05505
TYMP	-0.116262	0.582555	0.572894				1.51567	1.80212	1.53134				-1.53134	-1.29215	-1.37309	-0.617974	-1.05233	-0.758322	-0.0632185	0.385382	0.944308	0.289146	-0.380404	-0.438319
XAF1	-0.477418	0.175492	-0.443739				0.849345	2.27529	1.4507				0.157214	-0.0825584	-0.00086505	-1.00358	-2.10848	-1.82029	0.102573	0.4783	0.671554	-0.218217	0.0508895	-0.0562122
ZBP1	-0.423311	-0.423311	1.64019				3.23004	-0.423311	-0.423311				-0.423311	-0.423311	-0.423311	-0.423311	-0.423311	-0.423311	-0.423311	1.47944	-0.423311	-0.423311	-0.423311	-0.423311

## Sheet: Fig. 2j
	Prol_Parkin1						Sen_Parkin1						Sen_Parkin_CCCP						Sen_Parkin_CCCP_mtRNA
	1	2	3				1	2	3				1	2	3	4	5	6	1	2	3	4	5	6
ABCA1	-1.57762	-1.95214	-2.24947				0.502126	0.550825	0.65399				0.116679	0.00231074	-0.152156	0.230933	0.13075	0.240819	-0.177057	-0.221543	-0.103887	1.31348	1.50707	1.1849
ACKR3	-1.37543	-1.99296	-1.92215				0.453466	1.4778	1.70146				0.0825577	-0.759824	0.329624	0.322625	0.763598	0.54415	-0.357908	-0.0379339	-0.636046	0.586708	0.0451931	0.775061
AREG	-1.07407	-0.170898	-0.458317				-0.933894	-1.23409	-1.21066				-1.21107	-0.979427	-0.912838	1.69628	0.868045	1.18524	1.07794	1.37875	0.988946	0.271336	0.16115	0.55757
ATF3	-1.72297	-1.85736	-1.82324				-0.456673	-0.314946	-0.353179				-0.180222	-0.166485	-0.106676	0.243498	0.0615151	0.232971	0.679531	0.789493	0.730175	1.33353	1.49035	1.42068
ATP2B1	-0.0554898	-0.244117	-0.364028				-1.97668	-1.97062	-2.17909				0.363066	0.0668134	0.195243	0.315488	0.402894	0.322217	0.951364	1.02085	1.23775	0.515265	0.73288	0.666197
B4GALT1	-0.390813	-0.758236	-1.03384				1.66343	1.64496	1.77814				-0.718253	-0.948635	-1.2133	0.0245971	0.0290334	-0.184044	-0.789727	-1.05638	-0.699542	0.748784	1.09971	0.804106
B4GALT5	1.03728	0.810857	0.738242				1.55776	1.07035	1.24926				-1.3748	-1.624	-1.75623	-0.589208	-0.737061	-0.902537	-0.56187	-0.332532	-0.118145	0.43051	0.411589	0.690549
BCL2A1	-0.174401	0.685746	0.515776				1.5821	1.76767	0.721446				-0.476209	-1.55959	-2.01749	0.563977	-0.418095	-1.53412	0.447701	0.730943	0.387927	-0.579888	-0.522826	-0.120672
BCL3	-1.74973	-0.0175716	-0.358804				0.599141	0.735713	0.807932				-0.468403	0.185333	-0.197764	-1.07428	-2.09492	-1.30749	1.69959	1.26293	0.905295	0.269772	0.481305	0.321944
BCL6	-1.38014	-1.50135	-1.6328				-0.687293	-0.469526	-0.276798				-0.536729	-0.0520047	-0.323947	-0.515891	-0.111406	-0.112234	1.34476	1.33764	1.30387	1.41657	1.08447	1.11281
BHLHE40	-1.90476	-1.37623	-1.65737				0.980505	0.947653	0.765579				-0.87844	-0.915353	-0.529872	0.148173	-0.270108	-0.0376123	0.0527736	0.575276	0.292622	1.19635	1.44688	1.16394
BIRC2	1.66631	1.59045	1.75216				-0.714915	-0.555085	-0.660394				-1.32277	-1.44997	-1.42975	0.411032	0.48025	0.454882	-0.608842	-0.613307	-0.538573	0.40176	0.465375	0.671392
BIRC3	0.0583606	-0.0180387	-0.0109912				1.1539	1.51545	1.32598				-1.49803	-1.7835	-1.70627	-0.610582	-0.914661	-0.780819	0.150667	0.284608	0.225765	0.889205	0.733676	0.985279
BMP2	-2.09278	-1.91028	-2.09319				-0.238811	-0.0568765	-0.241173				-0.0618923	-0.117148	-0.0431126	0.559643	0.511898	0.55564	0.900805	0.873729	0.820788	0.9151	0.800993	0.91667
BTG1	-1.93977	-1.62684	-1.61654				-0.857812	-0.791454	-1.04174				0.224385	0.00261259	0.246524	0.763375	0.647484	0.687192	0.885946	0.765819	0.692602	0.649488	1.09659	1.21214
BTG2	-2.13042	-2.11879	-2.02312				-0.16788	-0.17591	-0.237782				0.888921	0.76677	0.898184	0.832012	0.766754	0.745401	0.118141	0.195316	0.396542	0.312189	0.462975	0.470698
BTG3	1.38675	1.48731	1.51071				1.33499	1.13041	1.0358				-1.01813	-1.04374	-0.961601	-1.05426	-0.862932	-1.1161	-0.567135	-0.676819	-0.598684	-0.313965	0.222376	0.105008
CCL2	0.211442	0.105178	0.163037				1.84446	2.1212	2.01744				0.0491685	-0.0962303	-0.083433	-0.66703	-0.89272	-0.468499	-0.221971	-0.243074	-0.273099	-1.08533	-1.1206	-1.35994
CCL20	-0.690833	-0.578953	-0.513234				2.02716	2.21155	2.09102				-0.547568	-0.573473	-0.90479	-0.413604	-0.575329	-0.563739	0.295733	0.296693	0.118085	-0.423301	-0.375148	-0.880273
CCL4	-0.858407	-0.858407	-0.858407				1.39299	0.702859	1.27967				1.19211	1.52512	0.447966	-0.858407	-0.858407	-0.858407	-0.858407	-0.858407	0.509838	1.53352	-0.858407	-0.858407
CCL5	-0.987081	-0.341346	-0.987081				1.82252	1.51173	1.75601				-0.106289	-0.987081	-0.196547	-0.407799	-0.392981	-0.987081	-0.987081	-0.987081	-0.399356	0.656987	0.593882	1.42567
CCND1	0.425491	0.213464	0.0908155				1.93399	1.88258	1.82047				-0.974195	-1.08199	-1.09747	0.26636	0.345812	0.380045	-0.41512	-0.372775	-0.445839	-0.996681	-1.15143	-0.823531
CCNL1	-0.637593	0.315953	0.421803				0.919714	1.02015	1.34422				0.0786416	0.052968	-0.540287	-1.96667	-1.66882	-1.6859	1.41713	0.58424	1.11995	-0.363363	-0.258146	-0.153984
CCRL2	-1.52547	0.806897	0.950768				-1.13648	1.63734	0.244773				-1.87167	-1.5511	-0.0803975	-0.266872	-0.694846	1.15334	0.897438	0.629451	-0.0238776	0.131123	-0.291167	0.990758
CD44	-1.41291	-1.59167	-1.72735				1.37922	1.38208	1.28717				8.3005e-05	-0.588354	-0.387885	1.01902	1.20211	0.998204	-0.647773	-0.471962	-0.574562	0.0785274	-0.146057	0.202105
CD69	-0.844948	0.33222	-1.21635				2.23329	1.94849	1.98693				-0.382047	-0.781628	-0.448083	-0.0785176	0.399583	-0.285648	-0.489147	-0.725256	-0.875044	-0.131337	-0.36802	-0.274484
CD80	-0.35355	-0.35355	2.8156				-0.35355	2.84121	-0.35355				-0.35355	-0.35355	-0.35355	-0.35355	-0.35355	-0.35355	-0.35355	-0.35355	-0.35355	-0.35355	-0.35355	-0.35355
CD83	-1.46957	-0.168914	-0.655955				0.74971	0.0492749	1.82071				-1.12017	-0.759706	-1.20778	-0.738219	-1.05995	-0.680089	0.520329	0.278954	0.582148	0.772114	1.41769	1.66943
CDKN1A	-2.05981	-2.17125	-2.01806				1.19239	1.1047	1.13253				0.302496	0.482641	0.512736	0.334888	0.188881	0.363352	-0.0858847	0.0891252	-0.054324	0.256803	0.247324	0.181475
CEBPB	-1.58097	-1.2415	-1.27006				-0.903123	-0.987274	-1.104				-0.441904	-0.459907	-0.308441	0.629745	0.244738	0.733041	1.52953	1.19968	0.788983	0.832252	1.09387	1.24534
CEBPD	-0.935316	-0.312669	-0.313665				1.43793	1.73059	1.48576				0.8798	0.964665	0.97638	-0.576777	0.0303878	-0.316567	0.00418051	-0.135357	-0.628012	-1.36589	-1.39301	-1.53243
CFLAR	0.508349	0.476464	0.198218				1.82013	2.10967	2.12643				-0.674323	-0.835025	-0.816439	-0.822983	-0.554484	-0.560656	-0.259752	-0.253904	-0.0665179	-0.694545	-0.911442	-0.789199
CLCF1	-0.786797	-0.451996	-0.771779				-1.06109	-1.23673	-1.43976				-0.500476	-0.439716	-0.597777	0.864717	-0.259768	-0.160134	0.421052	1.1406	0.230685	1.61038	2.01421	1.42436
CSF1	-1.30142	-1.1239	-1.53175				1.69936	1.92778	1.95968				-0.21408	0.101458	-0.175767	-0.632983	-0.866059	-0.858628	0.235626	0.220237	-0.00288159	0.151542	0.387096	0.0246968
CSF2	-0.258017	-0.0665164	-0.407549				1.97379	2.21889	2.0492				-0.981548	-0.931622	-1.03417	-0.884627	-0.448376	-0.695416	-0.0767204	0.164904	0.170062	-0.473845	-0.298951	-0.0194869
CXCL1	-0.381315	0.605659	-0.107402				1.93183	2.26131	2.08951				-0.65167	-0.622762	-0.738558	-0.827878	-0.911421	-0.699033	-0.00474341	-0.224846	-0.139342	-0.526185	-0.509842	-0.543316
CXCL10	-0.546138	-0.764168	-0.836099				1.79184	2.05418	1.83191				-0.555279	-0.815802	-0.85276	-0.91561	-0.81802	-0.804177	-0.334175	-0.392901	-0.154693	0.700716	0.721489	0.689678
CXCL11	-0.907621	-0.557238	-0.531841				1.15295	1.28885	0.943603				-0.732586	-1.41449	-0.457549	-0.966012	-1.41449	-0.38137	-0.0480166	-0.651964	0.35278	1.55485	1.57165	1.19848
CXCL2	-1.36516	-0.972558	-1.18908				1.37531	1.404	0.879151				-1.07036	-0.885994	-0.678072	-0.843826	-0.807132	-0.90502	1.13931	0.876249	1.10732	0.523555	0.753713	0.658602
CXCL3	-1.64412	-0.674667	-1.36104				1.55641	1.91743	1.79808				-0.859288	-0.753639	-0.369858	-0.528733	-0.925539	-0.387776	0.515144	0.428307	0.512768	0.348158	0.17657	0.251791
CXCL6	-0.175931	-0.0345918	-0.167393				1.92812	2.42301	2.14204				0.00505817	-0.716492	-0.446228	-0.716492	-0.430357	-0.716492	-0.324644	-0.32764	-0.716492	-0.716492	-0.716492	-0.292502
DDX58	0.315863	0.305129	0.118079				1.92815	1.75312	1.92641				-0.384881	-0.798625	-1.08218	-1.59405	-0.742818	-1.1129	-0.568068	-0.625364	-0.126779	0.0276306	0.493881	0.167413
DENND5A	1.10733	0.952876	0.829758				1.71899	1.73376	1.70177				-0.351461	-0.237989	-0.347165	-1.07235	-1.03762	-1.05195	-0.544859	-0.530516	-0.633296	-0.893138	-0.616507	-0.727634
DNAJB4	-0.376338	-0.672746	-0.362598				1.91784	1.82279	1.68308				-0.288303	-0.732422	-0.695045	-0.655692	-0.212774	-0.698381	-0.99796	-1.22427	-0.917979	0.634757	1.05795	0.718098
DRAM1	-0.843615	-0.670756	-0.794414				2.17043	2.2399	2.18088				-0.135585	-0.335194	-0.325971	-0.28225	-0.179525	-0.454441	-0.389913	-0.342004	-0.26007	-0.541651	-0.543427	-0.492387
DUSP1	1.36093	1.42035	1.49272				-0.751867	-0.944777	-0.716597				-1.68917	-1.42539	-1.55229	0.0155248	-0.284604	0.0178824	0.17247	0.166581	-0.00241406	0.797074	1.03844	0.885129
DUSP2	0.0460436	-0.00833007	-0.7141				0.0544808	-1.52387	-2.36363				-0.30718	0.793568	0.294877	0.993073	1.95042	-0.600632	1.55185	-0.454346	-0.204402	-0.298418	0.922472	-0.131879
DUSP4	-1.7487	-2.19421	-2.00015				-0.372598	-0.238612	-0.421248				-0.0557301	-0.0921272	0.00179613	0.817696	0.578729	0.815581	0.912532	0.894587	0.921814	0.748308	0.66684	0.76549
DUSP5	0.0823674	0.0142962	0.360109				-0.927954	-1.00554	-0.955027				-1.11576	-1.17525	-0.977158	-0.396739	-0.706585	-0.522536	0.868612	0.765979	0.552532	1.43599	1.90092	1.80175
EDN1	0.767786	0.708672	0.797232				1.76444	1.76977	1.83982				-1.04556	-0.912638	-0.653018	-0.347051	0.0450916	-0.283426	-0.321987	-0.350214	-0.608467	-0.88705	-1.36158	-0.921826
EFNA1	-1.53103	-2.10485	-2.10485				0.40851	0.888028	1.04612				0.165554	0.616959	0.207258	0.0170041	-0.592541	-0.0447425	-0.422037	0.249935	0.585054	0.920349	1.58047	0.114801
EGR1	0.338787	0.417865	0.316299				1.30009	1.86992	1.41638				-0.357764	0.182995	-0.295286	-0.331923	0.0274356	-0.831788	0.48396	0.559487	-0.06891	-1.20688	-2.08183	-1.73884
EGR2	-1.97133	-2.10927	-1.83988				1.05765	1.45886	1.22699				-0.289625	-0.0732527	-0.12486	0.446205	0.15939	0.0542774	0.10273	0.185093	-0.095824	0.680584	0.430435	0.701822
EGR3	0.635055	-1.522	-1.44856				1.04028	-0.417915	-0.246557				-0.161035	-0.124985	-0.340276	1.4192	1.41838	1.52445	-0.89497	0.723342	0.0151359	0.910892	-1.29107	-1.23937
EHD1	1.74479	1.6236	1.60405				0.951567	0.952656	1.08551				-1.31009	-0.950096	-0.942002	-0.665062	-1.04141	-0.961922	-0.365439	-0.133251	-0.417862	-0.307736	-0.431145	-0.436178
EIF1	-1.25237	-1.28154	-1.10612				-1.60299	-1.5562	-1.56392				0.501332	0.504207	0.677648	0.63029	0.533887	0.498027	0.851425	0.964916	0.808429	0.697311	0.848147	0.847524
ETS2	-1.37848	-1.40825	-1.34122				-1.2562	-1.46427	-1.4576				0.42638	0.342437	0.486069	0.944297	0.850679	0.83119	0.467051	0.585106	0.440709	0.951038	0.92738	1.05369
F2RL1	0.0918226	-0.302737	-0.0963212				1.97417	1.92521	2.08258				-0.574061	-0.81012	-0.714853	0.171523	0.404627	0.0277028	-0.990482	-1.29425	-1.17095	-0.0795765	-0.416518	-0.227766
F3	0.675177	0.724752	0.78049				1.73032	1.7714	1.73738				-0.164649	-0.24112	-0.192635	-0.497124	0.0173985	-0.281121	-0.612902	-0.676415	-0.750192	-1.2851	-1.47064	-1.26502
FJX1	-0.729587	-0.637383	-0.491237				-0.420335	-0.348597	-0.410433				-0.82714	-0.652496	-0.267304	1.75499	2.12417	1.87418	-0.578021	-0.730541	-1.37783	0.762788	0.114321	0.840459
FOS	-0.693371	-1.05355	-0.827749				-0.704643	-0.595405	-0.591307				-1.47362	-1.18541	-1.08571	0.445121	0.0109289	0.327785	1.3913	1.62161	1.14935	1.16751	1.13152	0.965646
FOSB	-1.58069	-1.19316	-1.43262				-0.543722	-0.717925	-0.503599				-0.674571	-0.763999	-0.78195	0.522308	0.132266	0.595746	1.40513	1.55678	1.46454	0.855564	0.749765	0.910139
FOSL1	1.5669	1.68457	1.55418				-1.1384	-0.997942	-1.03862				-1.62568	-1.33695	-1.13953	0.0572219	0.0425482	-0.0716943	0.499023	0.673074	0.315406	0.262572	0.158064	0.535255
FOSL2	0.124298	-0.230825	-0.504078				1.70948	2.24016	1.95732				-0.0102972	-0.100319	0.0440939	-1.08547	-0.96885	-1.08058	-1.05113	-0.711076	-0.922423	0.136181	0.340809	0.112714
FUT4	1.48152	1.22286	-0.104943				0.492004	-0.391972	-0.832795				-1.06889	-0.92005	-0.301728	0.904442	1.26182	0.629805	-1.05813	-0.954639	-1.7497	1.32022	-0.82649	0.896665
G0S2	-1.33352	-1.377	-1.28276				0.069009	-0.618682	0.08378				-1.22317	-0.299862	-0.93477	0.0162332	-0.604328	0.0225283	1.17555	1.21594	1.11297	1.54925	1.2879	1.14094
GADD45A	-1.89909	-2.18964	-1.91838				0.549388	0.426491	0.182682				0.0431879	0.332126	0.29784	0.159672	0.189965	0.556866	-0.168307	-0.0320123	-0.266882	1.0239	1.38877	1.32342
GADD45B	1.41629	1.43893	2.01805				0.68379	0.601809	0.55058				-0.280716	0.0450121	0.0124733	-0.0400933	0.472734	0.118654	-1.10448	-1.10654	-1.35927	-1.19377	-1.35669	-0.916756
GCH1	-0.265329	-1.01471	-1.44364				0.633243	2.18148	1.46759				-1.13551	-0.843334	-0.678275	-1.44982	-0.430719	0.0157991	1.0626	0.627801	1.0124	-0.152293	-0.0140992	0.426821
GEM	-0.858398	-0.725	-0.846884				-1.58432	-1.73308	-1.56361				-0.073119	0.0310631	0.0551952	0.200247	-0.0220173	0.293763	0.973752	1.0119	1.00775	1.21448	1.44186	1.17642
GFPT2	0.933722	0.854358	0.628735				-0.339052	0.294674	0.420949				-1.99868	-1.78487	-1.33509	-0.573877	-0.600568	-0.668256	0.131166	-0.0593436	0.0387392	1.45134	1.31007	1.29597
GPR183	1.29342	1.31424	1.6007				0.913295	1.23207	1.21604				-0.579145	-0.669364	-0.287646	-0.451369	-0.277299	-1.76195	-0.457048	-0.0371872	-0.69535	-0.146361	-0.469187	-1.73785
HBEGF	1.39447	1.14782	1.25038				0.836798	1.05147	0.973171				-1.86891	-1.60542	-1.5863	-0.338077	-0.743352	-0.650446	-0.341678	-0.166113	-0.402746	0.277338	0.206865	0.564724
HES1	-0.56699	-0.356647	-0.0460227				-1.1408	-0.800634	-1.14105				-1.0243	-0.869898	-1.41121	1.11787	1.11387	1.27615	-0.149259	-0.365858	0.0731845	1.19252	1.51279	1.58629
ICAM1	-0.157295	-0.135709	-0.278943				1.93349	2.06078	2.05565				-0.744853	-0.653209	-0.824567	-1.08703	-1.33529	-1.01009	0.0310719	0.0292832	-0.0519163	0.0821328	0.101591	-0.0151018
ICOSLG	-0.598715	-0.598715	-0.598715				-0.598715	-0.598715	-0.598715				2.35809	1.71316	-0.598715	-0.598715	-0.598715	-0.598715	1.64175	0.979742	-0.598715	-0.598715	1.09056	-0.598715
ID2	0.983065	0.856612	1.03209				-1.83241	-2.15892	-2.04493				0.70467	0.583434	0.476419	0.706577	0.713698	0.661888	-0.350789	-0.514354	-0.261687	0.169046	0.159271	0.116317
IER2	0.801379	0.649372	1.07158				-1.87631	-1.99392	-1.72237				-1.01568	-0.424011	-0.561545	0.293252	0.0484298	0.11632	0.987848	0.853537	0.836491	0.482096	0.768802	0.684728
IER3	-0.760035	-0.760718	-0.523558				1.82914	2.11632	1.98485				-0.866471	-0.741566	-0.582127	-0.810975	-1.03447	-0.865357	0.431569	0.514233	0.437129	-0.150066	-0.0849637	-0.132926
IER5	1.83591	2.07291	2.33899				-0.147744	0.274873	0.059307				-0.877649	-0.459678	-0.378371	-0.74397	-0.899044	-0.625707	0.132125	0.0481871	-0.438911	-0.745743	-0.909084	-0.536397
IFIH1	-1.00828	-1.18292	-0.640406				0.263363	0.961665	0.890915				-0.625413	-0.318643	-0.631439	-0.898506	-0.965092	-0.82695	0.148451	-0.400569	-0.170774	1.51608	1.97355	1.91496
IFIT2	-0.762926	-0.818631	-0.379716				-0.92054	-0.761343	-0.754522				0.739382	0.659521	0.607591	-1.31401	-1.12119	-1.16791	0.191495	0.183851	0.674212	1.25376	1.85427	1.83671
IFNGR2	-0.341096	-0.0588572	0.00421461				2.16436	2.20207	2.1297				-0.739098	-1.07367	-0.791549	-0.456121	-0.357214	-0.616172	-0.477398	-0.41681	-0.358672	-0.383471	-0.204865	-0.225357
IL12B	0.717214	1.50515	0.750361				-0.095446	0.767232	-0.160854				1.41989	-1.38148	1.33374	-0.298287	-1.38148	-1.38148	-1.38148	0.460231	0.506171	-0.262634	-1.38148	0.264635
IL15RA	-0.63392	-1.19965	-0.924405				-1.43208	-0.878907	-1.28856				-1.11437	-0.430395	-0.490176	0.734597	0.974163	1.12588	0.442657	0.756854	0.31407	1.55994	1.16993	1.31438
IL18	1.89267	1.89302	1.86079				0.703764	0.382933	0.97276				-0.607473	-0.63424	-0.30092	-0.649561	-1.17378	-0.400043	-0.651043	-0.443153	-0.641921	-0.411357	-0.618655	-1.17378
IL1A	-1.81997	-1.16623	-1.52155				1.41188	1.97032	1.56332				-0.379937	0.0263121	-0.296165	-0.474258	-0.583157	-0.899841	0.578637	0.132954	0.596539	-0.00100656	0.483628	0.378523
IL1B	-1.10283	-0.16589	-0.702942				1.75273	2.11952	1.81867				-0.241096	-0.30202	-0.243274	-0.705263	-1.01161	-0.676059	0.658185	0.653558	0.583058	-0.826145	-0.920926	-0.687663
IL23A	-0.851141	-0.658354	-1.7234				0.501957	1.64282	0.595761				-0.355409	0.0427651	-0.3874	-1.57416	-0.61777	-1.32022	1.8385	0.167382	0.981163	0.262119	0.422057	1.03334
IL6	-0.889584	-0.570089	-0.674146				1.8048	2.10607	1.96351				-1.1018	-0.998255	-0.928573	-0.635479	-0.677055	-0.748333	0.126977	0.139959	0.080783	0.28523	0.302743	0.413244
IL6ST	-0.641966	-1.33069	-2.25434				1.10694	0.883907	1.10659				0.204883	-0.853241	-0.995271	0.275477	0.899721	0.438903	-1.01609	-0.618746	-0.268892	0.895542	0.967074	1.20021
IL7R	0.712398	0.662161	0.526378				1.92204	1.82606	1.89791				-0.8138	-0.932086	-1.01411	-0.201199	0.0933367	-0.260159	-0.964288	-0.927083	-0.847306	-0.659124	-0.568705	-0.452423
INHBA	0.712635	0.659947	0.656733				1.63264	1.62993	1.63414				-1.49924	-1.64099	-1.48888	0.0255623	0.335912	0.114243	-0.502408	-0.498164	-0.486756	-0.477819	-0.5726	-0.234884
IRF1	-2.0736	-1.94856	-1.80296				-0.00383247	0.372207	0.080397				-0.323988	-0.132814	-0.228812	0.232811	-0.111338	0.0327166	0.75052	0.640739	0.751339	1.2805	1.23492	1.24976
IRS2	-0.599112	-1.12889	-1.1487				-1.20477	-1.304	-1.57056				-0.2164	-0.00708802	0.0941746	0.167191	0.234071	0.2272	0.39856	0.683634	0.32671	1.7251	1.72787	1.595
JAG1	-1.73355	-2.13382	-2.26001				0.0224635	0.00143134	0.0669592				0.320298	0.352519	0.407735	0.185508	-0.254653	-0.0284611	0.611913	0.41079	0.640118	0.978397	1.29525	1.11711
JUN	-1.12219	-1.31144	-1.31999				0.187861	0.406802	0.304252				-1.73376	0.0726414	-0.280296	-0.774162	-0.903984	-0.367993	1.22216	1.74677	0.947399	0.804147	1.10169	1.02008
JUNB	-1.40187	-1.21816	-1.10706				1.11584	1.23276	1.08576				-1.44046	-0.527429	-0.675243	-0.598607	-1.08568	-0.512322	0.640191	0.749108	0.475044	1.11271	1.16518	0.99024
KDM6B	-1.74139	-1.77254	-2.23216				-0.429733	-0.430466	-0.43447				0.134873	0.306954	0.370633	0.257909	-0.0865702	0.279626	0.74068	0.842176	0.676702	1.19803	1.30267	1.01707
KLF10	0.744614	0.121255	0.485024				-0.4189	-0.400378	-1.02049				-1.71541	-1.98593	-1.95511	0.469135	0.315563	0.196556	0.601116	0.577965	1.01933	0.761292	1.04087	1.16349
KLF2	1.1828	1.2887	1.39216				-1.99176	-1.85996	-1.89462				-0.432457	-0.346981	-0.301436	0.0472554	-0.189759	0.139838	0.540757	0.378865	0.349893	0.497788	0.649484	0.549431
KLF4	-1.0241	-0.94484	-0.939521				-1.4712	-1.54322	-1.52051				-0.0680681	0.0531546	0.126753	0.296841	-0.205752	0.29084	1.10474	1.1593	1.12692	1.12786	1.31145	1.11937
KLF6	2.02754	1.86875	2.06105				-0.395642	-0.64444	-0.559657				-1.16596	-1.11969	-1.07164	-0.597944	-0.635642	-0.647935	0.197235	0.374861	0.337393	-0.131083	0.00046233	0.102349
KLF9	-1.87211	-1.8766	-2.08913				0.122814	0.0831329	0.0322983				-0.0695718	-0.171252	-0.257551	0.372775	0.328536	0.440138	0.252698	0.337877	0.192407	1.26961	1.42348	1.48044
KYNU	-1.62791	-1.80664	-1.52046				1.44816	1.35235	1.16872				0.536318	0.0676984	-0.19055	-0.862254	-0.931934	-0.661038	0.868883	0.442691	0.941454	0.28815	0.0612406	0.42512
LAMB3	-1.18306	-1.40606	-2.12012				-1.13782	-0.724319	-0.973273				-0.314436	0.280957	0.112914	0.79648	0.816813	0.726241	0.342448	0.499907	0.539174	1.16089	1.28065	1.30262
LDLR	1.69113	1.56404	1.44085				0.959179	0.888205	0.930294				-0.553476	-0.497925	-0.605794	-1.29302	-1.40355	-1.31923	0.126421	0.151263	0.158364	-0.812318	-0.740842	-0.683583
LIF	-0.955875	-0.811595	-0.797484				1.80459	2.01979	1.97887				-0.244573	-0.0522601	-0.0915791	-0.733966	-0.711424	-0.562603	0.59536	0.573458	0.515312	-0.916844	-0.696965	-0.912208
LITAF	-0.49011	-0.572126	-0.442096				0.438297	0.329188	0.294785				1.32549	1.51987	1.3804	-1.49836	-1.67659	-1.453	0.894856	0.79063	0.977063	-0.906206	-0.241211	-0.670875
MAFF	-0.161382	-0.0885651	-0.0272582				1.58947	1.89475	1.73088				-1.67494	-1.44598	-1.38922	-0.623681	-0.741546	-0.514485	-0.0559635	0.0195568	-0.0716943	0.498766	0.566497	0.494795
MAP2K3	1.61107	1.49722	1.61617				0.310999	0.563433	0.639334				-1.87801	-1.62227	-1.48832	-0.412248	-0.539949	-0.609687	0.186989	0.535446	-0.270344	0.136377	-0.324341	0.0481239
MAP3K8	-1.52591	-0.866764	-0.942421				1.38822	1.89438	1.85557				-0.0272086	-0.196327	-1.35295	-0.0492435	-1.64837	0.0836896	0.0109371	0.081953	0.193472	0.238823	0.386747	0.475411
MARCKS	1.18366	1.20451	1.29904				1.34553	1.34534	1.21232				0.326845	0.0884206	0.0756165	-0.985588	-0.880209	-0.998933	-0.444914	-0.464849	-0.526267	-1.43253	-1.11737	-1.23062
MCL1	0.170105	-0.0192916	-0.10788				-0.838796	-0.834525	-0.932246				-1.65147	-1.60095	-1.68311	0.780678	0.886349	0.762546	1.11077	1.42185	1.32027	0.372701	0.200901	0.642103
MSC	-1.34912	-1.37249	-1.40717				-1.16758	-0.96767	-1.1207				-0.15049	-0.00717416	0.100864	0.641472	0.314969	0.481204	0.428535	0.501073	0.355223	1.54423	1.58767	1.58716
MXD1	-1.26396	-1.77778	-1.89068				-0.0414015	-0.171329	-0.241441				-0.476936	-0.289658	-0.58913	0.417516	0.24116	0.321336	0.286708	0.227095	0.243857	1.50164	1.75154	1.75146
MYC	-0.897195	-0.952603	-1.04554				-1.50665	-1.13947	-1.11735				-0.692363	-0.591082	-0.195642	0.508859	0.028093	0.300292	1.29984	1.2475	0.797646	1.4482	1.39085	1.11662
NAMPT	-1.7235	-1.77521	-1.87331				-0.150461	0.0018972	-0.0694546				-0.204979	-0.39762	-0.314315	-0.0397138	-0.283341	-0.0530072	1.09636	1.11655	1.28269	0.996369	1.27463	1.11643
NFAT5	-0.0657397	-1.15851	-2.9174				-0.340192	-0.786895	-0.0569052				1.73541	0.759139	0.725002	0.516569	0.975695	0.86051	-0.427982	-0.426402	0.273601	0.847948	-0.399044	-0.114802
NFE2L2	-1.69373	-1.80906	-2.04866				-0.686717	-0.63311	-0.695031				1.15465	0.78365	0.743854	0.5219	0.376206	0.382946	0.0828959	0.148203	0.329093	0.89705	1.054	1.09185
NFIL3	1.09762	1.29063	1.08136				-0.587909	-1.06568	-1.00463				0.23681	-0.0208417	-0.12771	-1.0991	-1.10144	-0.966751	-0.675675	-0.981263	-0.39763	1.06422	1.73757	1.52043
NFKB1	-0.307023	-0.410368	-0.99233				1.80255	1.55886	1.63549				-1.16373	-1.89094	-1.25483	-0.109273	-0.383909	-0.0838581	-0.127064	-0.259281	-0.108668	0.828375	0.36377	0.902221
NFKB2	0.0499839	0.228612	0.221141				1.4075	1.621	1.45581				-1.89752	-1.21174	-1.43131	-0.795345	-1.01486	-0.958949	0.0723425	0.292768	-0.0361829	0.797467	0.70283	0.496449
NFKBIA	-0.934592	-0.935404	-0.632759				1.43858	1.65063	1.44469				-0.795041	-0.75791	-1.01883	-1.06576	-1.37508	-0.909222	0.896202	0.842006	0.90808	0.401792	0.518394	0.324217
NFKBIE	-1.86027	-1.8491	-1.93211				0.252343	0.225151	0.317592				-0.508413	-0.267095	-0.42078	0.236564	-0.229574	-0.0422689	0.872125	0.971583	0.693556	1.50809	1.13653	0.896083
NINJ1	-2.08982	-2.16037	-2.00026				-0.0198168	-0.0538263	-0.182712				0.210673	0.656331	0.706404	0.200577	-0.159033	0.206824	0.847525	0.769376	0.467735	1.04546	0.862157	0.692783
NR4A1	0.452061	0.664607	0.398954				-2.08843	-1.76102	-1.91823				-0.733907	-0.436597	-0.24168	0.22089	-0.0301443	0.0918143	0.637114	0.68421	0.624164	1.21373	1.10091	1.12155
NR4A2	-1.16047	-0.791333	-1.03474				-1.71136	-1.57842	-1.78532				0.168418	0.33434	0.30203	1.04143	0.702418	0.7787	0.912234	0.990354	0.994656	0.56566	0.59957	0.671847
NR4A3	-0.487273	-0.826494	-0.828074				-1.98558	-1.76579	-1.67774				0.114779	0.0817435	-0.0588267	0.797181	0.77396	0.827575	0.480509	0.806005	0.59781	1.12907	0.90931	1.11183
OLR1	-0.0557822	0.0578001	0.130735				2.11208	2.07267	2.06427				0.168579	-0.0880388	-0.358698	-0.546299	-0.188918	-0.368464	-0.78378	-0.558676	-0.751427	-0.952333	-1.06956	-0.884151
PANX1	-1.39271	-1.65513	-2.54497				0.385791	0.714757	0.358945				-0.5595	-0.596459	-0.691777	0.511307	0.405886	0.532896	0.231054	0.492659	0.51762	1.0888	0.985093	1.21574
PDE4B	-1.56098	-1.8017	-1.93724				0.21634	0.236649	0.224484				0.770497	0.561011	0.200947	1.15774	1.3129	0.964417	0.739039	0.628748	0.639478	-0.919101	-1.06726	-0.365973
PDLIM5	1.79832	1.6212	1.51647				1.08381	1.09156	1.0824				-0.825798	-1.04206	-1.09963	-0.421425	-0.388789	-0.445686	-0.874434	-0.793244	-0.781149	-0.614971	-0.4903	-0.416276
PER1	-1.60923	-1.485	-1.99808				-1.04629	-1.10291	-0.943962				0.395534	0.82733	0.646115	0.562675	0.472287	0.758393	0.579113	0.692205	0.45186	0.931464	0.881896	0.986597
PFKFB3	-1.29361	-1.51369	-1.58953				-0.721556	-0.616054	-0.68899				-0.0891304	-0.0514516	0.324584	1.5106	1.76221	1.6451	-0.453362	-0.0467561	-0.307733	0.954694	0.486309	0.688374
PHLDA1	-0.433095	-0.552978	-0.506896				-1.89801	-1.79618	-1.96624				-0.0835076	-0.177865	-0.195836	0.772202	0.72618	0.795749	0.832724	0.873641	0.925382	0.894588	0.842612	0.947525
PHLDA2	1.37319	1.26426	1.57426				1.17881	1.17277	1.11525				-1.7801	-1.15068	-1.27797	-0.65863	-0.841985	-0.563132	-0.292954	-0.198035	-0.480395	-0.0721767	-0.271612	-0.0908778
PLAU	-0.815623	-0.761458	-0.72562				0.0820006	0.194436	0.0102137				-1.77004	-1.85141	-1.79525	0.786438	0.491405	0.629665	0.97797	0.902758	0.755725	0.956774	0.867474	1.06453
PLAUR	0.639213	0.770746	0.94034				-0.0656535	-0.0206486	-0.209492				-2.23298	-1.94408	-1.97665	0.282325	0.374151	0.186319	0.167782	0.278831	-0.181551	0.90141	1.01392	1.07602
PLEK	-0.539797	-1.95086	0.0555801				0.919711	1.87723	1.68297				0.962639	0.406336	0.418947	-0.426211	-0.38785	-0.353699	0.174499	0.158727	-1.05049	0.0642936	-1.95086	-0.0611538
PLK2	-0.918274	-0.257211	-0.761517				1.23551	1.14535	1.27819				0.506485	0.417261	0.0438448	-0.331693	-1.14597	-0.293721	-1.42661	-1.54238	-1.30371	0.821559	1.49004	1.04286
PLPP3	0.433098	0.315082	0.242306				-1.91064	-1.97658	-1.83372				1.08102	1.06079	0.973304	0.84147	0.95335	0.868593	0.222892	0.19601	0.239734	-0.628671	-0.538256	-0.53979
PMEPA1	-1.2064	-1.17964	-1.38103				-0.25408	-0.340194	-0.37158				-1.00463	-0.909202	-0.671487	1.74463	1.4998	1.40601	-0.212032	0.093119	-0.315893	1.06085	0.960062	1.08169
PNRC1	-1.90192	-1.7031	-1.66115				0.546541	0.420173	0.427428				-0.145253	-0.0496198	0.0620091	-0.402372	-0.724384	-0.478449	0.350959	0.386256	0.418817	1.3294	1.67406	1.45061
PPP1R15A	-1.2494	-1.21671	-1.14753				-1.38095	-1.37634	-1.44716				-0.102735	0.0343262	0.147187	0.582573	0.454684	0.459795	0.677096	0.851513	0.775889	1.29814	1.33829	1.30134
PTGER4	-0.755291	-0.448217	0.138				0.276441	0.974505	0.889165				-1.61946	-1.74779	-1.58658	1.07155	0.932239	0.971288	-0.821715	0.0744035	-1.01277	1.2136	0.67015	0.780496
PTGS2	-0.409351	0.186926	-0.345737				0.349815	0.567434	0.518101				-1.54368	-1.25742	-1.17946	-1.02568	-1.35622	-1.09414	0.714434	0.930138	1.12868	1.16449	1.33689	1.31478
PTPRE	1.37698	1.72375	0.37855				-0.58512	-0.0680705	0.329286				-0.780557	-1.76525	-1.52279	-0.289977	-0.0763393	-0.0175869	1.26235	1.571	0.530422	-1.15293	-0.850437	-0.0632793
PTX3	-0.1449	-0.179864	-0.0572988				2.04962	2.17158	2.11274				-0.78976	-0.806638	-0.825355	-0.871414	-0.959451	-0.813212	0.0232182	0.0086008	-0.0320698	-0.287235	-0.261305	-0.337259
RCAN1	0.331694	0.269436	0.430567				1.90897	1.7654	1.83757				-0.0529071	-0.544367	-0.353285	-0.036179	0.600033	-0.05475	-0.803089	-0.645173	-0.876355	-1.42289	-1.37755	-0.97712
REL	0.372805	0.0655676	-2.49168				0.732668	1.81009	0.409786				0.0587758	-0.401236	-1.50869	-0.632583	-1.0094	-0.744358	0.630445	-0.296756	0.649424	1.07195	1.0739	0.209289
RELA	-1.76666	-1.4817	-1.7964				-0.996175	-0.934587	-0.878438				0.135945	0.4942	0.504939	0.627886	0.189671	0.277294	1.2288	1.35154	1.06212	0.567986	0.644613	0.768975
RELB	-0.991614	-0.901987	-0.738957				0.487773	0.587463	0.493054				-1.46532	-1.24182	-1.25716	-0.400888	-0.898012	-0.529445	0.922964	0.900431	0.774026	1.45197	1.44067	1.36684
RHOB	-0.00363556	0.0655659	0.118267				-1.38841	-1.42342	-1.23553				-0.912942	-0.553476	-0.419265	-0.259538	-1.1287	-0.392685	1.18741	1.33545	1.01687	1.12456	1.63634	1.23314
RIPK2	-1.0508	-1.22257	-1.07214				-0.20916	-0.369971	-0.565502				-1.02482	-1.23178	-1.06564	0.248766	0.119141	0.429677	0.577892	0.849551	0.727168	1.2601	1.54048	2.05961
RNF19B	-1.3777	-1.31904	-1.51069				-1.05418	-1.16797	-0.966181				-0.0585777	-0.147989	0.0787589	0.592072	0.255832	0.515296	0.317243	0.612004	0.648417	1.3286	1.59233	1.66179
SAT1	-1.36441	-1.09191	-0.875719				1.46698	1.55147	1.44838				-0.677936	-0.651035	-0.692443	-1.0016	-1.20973	-0.775003	1.02586	0.777628	0.961588	0.125531	0.569065	0.413295
SDC4	-0.0670052	-0.129728	-0.068838				2.0161	2.17282	2.07778				0.176137	0.139713	0.0648784	-0.745194	-0.426553	-0.626293	-0.60127	-0.542864	-0.642939	-0.976375	-0.851328	-0.969042
SERPINB2	0.403539	0.134255	0.241968				0.970336	0.642868	0.680436				-0.430025	-0.442648	-0.5488	-0.592041	-0.34508	-0.319033	1.56462	1.51734	1.3927	-1.67489	-1.80796	-1.38759
SERPINB8	0.132254	-0.540263	-0.143192				-1.72679	-2.11864	-1.69084				-0.683412	-0.609522	0.111131	0.962412	1.03353	1.10881	0.634794	1.09827	0.879823	0.391319	0.41224	0.748078
SERPINE1	1.41357	1.32634	1.35034				1.37552	1.4182	1.4209				-1.1219	-1.15332	-1.07253	-0.5755	-0.546191	-0.641983	-0.521602	-0.431632	-0.54676	-0.600318	-0.567873	-0.525262
SGK1	0.640215	0.911662	0.855463				0.746329	0.823869	1.20963				-1.82827	-2.3122	-1.49097	0.956296	0.454703	0.547287	-0.0916261	-0.0423637	-0.0620022	-0.892035	-0.431107	0.00511312
SIK1	-2.15737	-2.034	-2.18415				1.10444	1.01134	0.96754				0.163485	0.0485616	0.401311	0.0892376	0.506987	0.420602	0.148461	0.251756	0.162529	0.236812	0.64037	0.222081
SLC16A6	-1.59788	-1.51806	-1.73602				-1.05597	-1.06912	-1.07406				0.210209	0.117456	0.169408	0.687019	0.520454	0.623525	0.998438	1.02306	1.05896	0.818844	0.914246	0.909498
SLC2A3	-1.69974	-1.4808	-1.66834				-0.695606	-1.15434	-1.08098				0.134182	-0.202606	0.149334	0.732367	1.06442	0.905023	0.486921	0.685266	0.634588	0.886062	1.02796	1.27629
SLC2A6	0.208677	0.313348	0.603732				2.01805	1.84552	1.85454				-1.4734	-0.734209	-1.13409	-0.62917	-0.848112	-1.06122	0.0139354	0.120473	-0.381919	-0.273217	-0.272536	-0.170396
SMAD3	-0.241869	-0.210528	-0.508088				2.02829	2.0623	2.02054				-0.126649	-0.199132	-0.364303	-0.155613	0.441686	0.177364	-1.1497	-1.14831	-1.17785	-0.364222	-0.576429	-0.507486
SNN	-1.08394	-1.78711	-1.24208				-0.155895	-0.174121	-0.152525				0.800129	0.942109	0.74128	-0.810356	-1.457	-1.11042	0.905492	1.15065	1.42824	0.6966	1.09895	0.210003
SOCS3	0.900397	0.756422	0.927978				-1.92551	-2.19403	-2.05128				-0.461071	-0.137833	-0.391994	0.718228	0.644531	0.79437	0.513657	0.417458	0.210073	0.59933	0.279647	0.399622
SOD2	-0.846423	-0.880262	-0.891222				1.76385	1.94127	1.83659				-0.774546	-0.845495	-0.878574	-0.883604	-1.01746	-0.817334	0.344017	0.343576	0.450488	0.371998	0.449114	0.334025
SPHK1	0.376862	0.35515	0.613893				-1.5153	-1.47391	-1.48705				-1.26124	-0.93835	-0.953026	0.230094	-0.0211818	0.22467	0.401876	0.589225	0.454013	1.49772	1.52313	1.38342
SPSB1	-1.27955	-1.43697	-1.47763				-0.704516	-0.515094	-0.747616				-0.476764	-0.351372	-0.242829	0.11945	-0.144822	0.0350872	0.722274	0.771374	0.556365	1.72209	1.76257	1.68795
SQSTM1	-1.75326	-1.71093	-1.69359				-0.719641	-0.773566	-0.731274				0.0126715	0.174634	0.157251	0.363134	-0.00937562	0.271039	0.804705	0.86475	0.807528	1.2894	1.38087	1.26566
STAT5A	-0.59217	-1.11435	-0.990596				-1.46884	-1.42985	-1.85325				0.113805	0.419549	-0.348103	0.97708	0.115721	0.53289	0.664128	0.43313	0.604979	1.16407	1.2509	1.5209
TANK	-0.241875	-0.391812	-0.013046				1.31165	2.53617	1.53938				-0.0833939	0.389347	-0.428335	-0.873083	0.0377072	-0.636446	-0.0970969	-0.271016	0.0606536	-2.27198	0.132328	-0.699147
TAP1	-2.13191	-2.00009	-2.11489				0.69111	0.625333	0.712239				-0.312133	-0.246132	-0.0758118	0.382601	0.222391	0.44769	0.404179	0.419149	0.151848	0.861158	0.895258	1.06801
TGIF1	-1.31831	-1.08191	-1.09798				-0.966647	-0.903797	-0.824173				-0.536353	-0.299045	-0.335573	0.00170587	-0.496767	-0.129511	1.26719	1.29728	1.16689	1.35473	1.50086	1.40142
TIPARP	-0.813226	-1.51248	-1.92219				-0.258304	-0.401789	-0.47057				0.632533	0.0916013	-0.0266271	-0.793875	-0.737474	-0.664997	1.27378	1.24972	1.80801	0.440295	1.14578	0.95983
TLR2	-0.00750789	-0.0279363	-1.5135				0.0676955	1.47895	2.24841				0.242055	-0.538678	-1.5135	-1.5135	-1.5135	0.446314	0.109192	0.549562	0.137052	0.418128	0.689622	0.241136
TNC	1.20114	0.761775	0.341822				1.40498	1.62735	1.53186				-1.63544	-1.50889	-1.59901	-0.449737	-0.868823	-0.603935	-0.0665751	0.0788895	0.114646	-0.0970755	-0.0962256	-0.136742
TNF	-1.01456	-1.01456	0.246639				1.21835	0.256831	1.42319				-1.01456	-1.01456	-1.01456	-1.01456	-1.01456	0.606365	1.39556	0.0720983	1.18634	-1.01456	1.53995	0.17118
TNFAIP2	-0.98387	-0.585281	-0.701045				1.53264	1.86916	1.72685				-0.936535	-0.787642	-0.780055	-1.02491	-1.27073	-1.04333	0.598845	0.554358	0.499771	0.507447	0.394913	0.429403
TNFAIP3	-0.719732	-0.555622	-0.742946				0.884156	1.2416	1.16268				-1.17891	-1.10688	-1.13829	-0.865915	-1.35606	-0.900505	1.29162	1.2899	1.27404	0.446294	0.430374	0.544185
TNFAIP6	-1.54655	-2.12548	-1.56769				-0.157786	0.92967	0.763428				-0.846905	-0.779525	-0.0252314	0.0875819	-0.290402	0.23627	1.27989	0.77001	1.31895	0.346397	1.19423	0.413144
TNFAIP8	-0.541469	-0.587946	-0.577725				0.495624	1.12292	0.692115				2.11245	1.67987	1.41007	-0.342106	-0.341043	-0.0799329	-0.682841	-0.536835	-0.0512517	-1.33591	-1.11675	-1.31925
TNFRSF9	-0.224293	-1.33079	0.105588				1.60516	1.19822	1.57836				-1.33079	-0.743002	-1.33079	-1.33079	-0.745086	-0.732066	-0.0774644	0.685603	1.23746	0.381734	0.50972	0.543205
TNFSF9	-1.30281	-0.961041	-0.991211				-1.32789	-1.47732	-1.48141				-0.102689	-0.0909347	0.699043	0.538382	0.187692	1.03072	0.455662	0.332359	0.282816	1.21657	1.4372	1.55486
TNIP1	-0.152823	-0.124463	-0.255462				2.00634	2.16594	2.11677				-1.11568	-1.06696	-0.852698	-0.531923	-0.690648	-0.63667	-0.381854	-0.248181	-0.43781	-0.00701931	0.0825183	0.130637
TNIP2	-1.40217	-1.17444	-0.795926				-0.703494	0.0344102	-0.483794				-1.37777	-0.341116	-0.619005	0.355988	-0.693187	0.203611	0.811396	1.0412	0.111818	1.78834	1.74276	1.50137
TRAF1	-0.95282	-0.490727	-0.0404963				1.11784	0.853857	0.574725				-1.73601	0.258583	-1.12917	-0.847428	-1.37885	-1.14822	0.574727	0.310843	0.127973	1.06292	1.9846	0.857664
TRIB1	-1.20044	-1.5363	-1.2042				-0.158845	-0.100873	-0.244018				-1.14177	-1.24072	-1.21471	0.775267	0.175455	0.592349	0.957177	0.986578	0.744674	1.13333	1.19579	1.48123
TRIP10	0.629285	0.907262	1.03784				1.59878	1.78599	1.86325				-0.737434	-0.713764	-0.581817	-1.23305	-0.88264	-1.20877	-0.185066	-0.120678	-0.298144	-0.786507	-0.548091	-0.526445
TSC22D1	-1.56575	-1.66605	-1.69105				-0.788146	-0.980053	-0.914044				0.108862	-0.0126728	-0.0814737	0.693904	0.368282	0.55913	0.567119	0.710698	0.820674	1.12075	1.30286	1.44698
TUBB2A	1.47113	1.43417	1.51474				1.26768	1.19213	1.31103				-0.548418	-0.33378	-0.329696	-0.481874	-0.521868	-0.545157	-0.636368	-0.459828	-0.814374	-1.1484	-1.23747	-1.13365
VEGFA	-2.19994	-1.95054	-2.06978				-0.21579	-0.126239	-0.128148				0.109895	0.335554	0.364387	0.229327	0.171127	0.252283	0.790874	0.838067	0.806337	0.89788	1.02035	0.87435
YRDC	-0.479371	-0.612162	-0.173943				-1.32682	-1.80799	-1.58241				-0.523111	-0.656835	-0.641108	0.399826	0.347084	0.898921	0.491472	0.489461	0.719367	1.4363	1.53952	1.4818
ZBTB10	-0.387739	-0.413416	-0.965824				-1.11393	-0.757718	-1.20571				-0.279657	-1.07079	-0.738257	0.366866	0.286365	0.0847563	-0.0827082	0.14937	0.304209	1.92322	1.7856	2.11537
ZC3H12A	-0.629203	-0.382858	-0.584557				1.92001	2.34181	2.22768				-0.762807	-0.402038	-0.518634	-0.800736	-0.682111	-0.653932	0.0933927	0.0381859	-0.20914	-0.272419	-0.208094	-0.514547
ZFP36	1.2093	1.35407	1.11529				-1.42888	-0.968702	-1.02768				-0.453413	0.1924	0.165651	-1.23558	-1.4203	-1.00477	1.45581	1.30001	0.866193	0.0615581	-0.192049	0.0111029
