# Supplementary material for: Mitochondrial RNA cytosolic leakage drives the SASP
Source: Nat Commun. 2025 Dec 15;16:10992. doi: 10.1038/s41467-025-66159-z (PMC12705736; doi:10.1038/s41467-025-66159-z)
Supplement: Supplementary file 4 — Source data [file 41467_2025_66159_MOESM4_ESM.zip › VictorelliSD/VictorelliSD/SD3.xlsx]

## Sheet: Fig. 3b
MT-CYB					MT-COI					MT-ND5					MT-ND6
Prol IgG	Prol MDA5	Sen IgG	Sen MDA5		Prol IgG	Prol MDA5	Sen IgG	Sen MDA5		Prol IgG	Prol MDA5	Sen IgG	Sen MDA5		Prol IgG	Prol MDA5	Sen IgG	Sen MDA5
1.13373	1.53094	1.03365	87.2903		1.05385	1.71198	1.42306	64.4004		1.91278	0.892346	0.956393	37.6786		0.768954	0.334707	1.37009	13.494
0.651159	1.88481	1.27257	107.467		0.648718	0.855989	0.577942	79.2862		0.362405	4.39443	1.09861	40.383		0.582758	3.29658	0.968799	33.227
1.21511	3.28164	0.681955	66.1537		1.29744	1.71198	1.07848	52.3094		0.72481	2.19721	0.478196	57.1101		1.64829	1.01464	0.556429	31.002

## Sheet: Fig. 3c
MT-CYB					MT-COI					MT-ND5					MT-ND6
Prol IgG	Prol RIG-I	Sen IgG	Sen RIG-I		Prol IgG	Prol RIG-I	Sen IgG	Sen RIG-I		Prol IgG	Prol RIG-I	Sen IgG	Sen RIG-I		Prol IgG	Prol RIG-I	Sen IgG	Sen RIG-I
0.694668	0.648148	0.710741	21.2206		1.05385	1.05385	1.42339	28.0384		1.91278	2.19721	0.956393	11.597		0.768954	0.110412	1.37009	16.6133
0.199491	0.52646	0.875025	16.0822		0.648718	0.798666	0.578076	32.2076		0.362405	1.78469	1.09861	15.3023		0.582758	0.384477	0.968799	12.5905
2.10584	0.45831	0.468914	18.4736		1.29744	0.855989	1.07873	26.1607		0.72481	5.79848	0.478196	23.1939		1.64829	0.291379	0.556429	14.4627

## Sheet: Fig. 3f
	Prol pLenti 1 (Exp 2) SV01	Prol pLenti 2 (Exp 2) SV02	Prol pLenti 3 (Exp 2) SV03	Prol IFIH1 KO 1 (Exp 2) SV04	Prol IFIH1 KO 2 (Exp 2) SV05	Prol IFIH1 KO 3 (Exp 2) SV06	Sen pLenti 1 (Exp 2) SV10	Sen pLenti 2 (Exp 2) SV11	Sen pLenti 3 (Exp 2) SV12	Sen IFIH1 KO D20 1 (Exp 2) SV13	Sen IFIH1 KO D20 2 (Exp 2) SV14	Sen IFIH1 KO D20 3 (Exp 2) SV15
CTSC	-1.02886	-0.96609	-0.94663	-0.83759	-0.85794	-0.80941	1.42325	1.72081	1.27701	0.518349	0.300427	0.206681
IL6	-0.98826	-1.01942	-0.88354	-0.9228	-0.98885	-0.90199	1.47789	1.43224	1.11968	0.449866	0.855951	0.369213
CCL2	-0.97587	-0.94381	-0.95398	-0.97182	-0.99234	-0.97655	1.21685	1.33099	1.3806	0.646957	0.718587	0.520385
TNFSF13B	-0.77158	-0.98716	-1.09086	-0.97529	-0.66807	-0.35548	1.50065	2.08014	0.927613	0.124635	0.452818	-0.23742
TNFSF15	-0.96104	-0.95433	-0.93411	-0.94663	-0.95486	-0.9413	1.45335	1.56742	0.933749	0.869669	0.546139	0.321946
FGF9	-1.02105	-0.92807	-0.89126	-0.97653	-0.92365	-0.99652	1.30888	1.46802	1.31533	0.570085	0.561057	0.51371
FGF7	-0.97105	-0.95144	-0.90131	-0.95431	-0.9464	-0.94367	1.35078	1.75097	0.860445	0.697258	0.595856	0.412876
OAS2	-0.92527	-0.91334	-0.92942	-0.93023	-0.93383	-0.92661	1.61954	1.2617	1.31226	0.284426	0.892608	0.188166
CXCL8	-0.92293	-0.91837	-0.91668	-0.91111	-0.90798	-0.92249	1.50259	1.53778	1.33993	0.509037	0.523833	0.086379
CTSS	-0.90856	-0.90457	-0.94108	-0.89634	-0.9495	-0.92902	1.48808	1.46388	1.39862	0.389879	0.645453	0.143154
OAS1	-0.92136	-0.91368	-0.90869	-0.91447	-0.90647	-0.92136	1.19965	0.902384	1.89041	0.322899	1.01377	0.156916
CXCL10	-0.90683	-0.90709	-0.90515	-0.88592	-0.89545	-0.90737	1.72313	1.39546	1.08133	0.307393	0.969777	-0.06927
CXCL3	-0.91338	-0.91437	-0.86143	-0.91055	-0.90771	-0.90027	1.79728	0.997874	1.55735	0.413515	0.539782	0.101906
TNFSF18	-0.89364	-0.89126	-0.89486	-0.88017	-0.89189	-0.88913	1.59011	1.76483	1.14969	0.345751	0.388122	0.102456
CXCL5	-0.88457	-0.90474	-0.88459	-0.92276	-0.94611	-0.89067	1.51353	1.45712	1.52686	0.434678	0.342038	0.159241
TNFAIP8	-0.89165	-0.84881	-0.92145	-1.04833	-0.87263	-0.79422	1.378	1.88265	0.967443	0.681803	0.542592	-0.07539
IL15	-0.7357	-0.95898	-0.91502	-0.94937	-0.99495	-1.0344	1.55169	1.12706	1.54635	0.639198	0.380492	0.34362
TNFAIP3	-0.90296	-0.85646	-0.70457	-0.89334	-1.08167	-0.9661	1.74899	1.40706	1.1846	0.421215	0.65848	-0.01523
IGFBP5	-0.7944	-0.88945	-0.76521	-0.89129	-0.95852	-0.92899	1.31319	1.62839	1.68336	0.378884	-0.02511	0.249136
CXCL1	-0.80604	-0.80316	-0.81147	-0.81371	-0.81324	-0.81644	1.65504	1.32485	1.87855	0.121211	0.019616	-0.13521
CXCL2	-0.81003	-0.81682	-0.76572	-0.83892	-0.85819	-0.82429	1.36792	2.02232	0.78079	-0.04249	1.13086	-0.34545
OAS3	-0.75334	-0.97407	-0.50021	-0.67901	-0.63478	-0.797	2.62661	0.570399	0.935902	0.145082	0.582939	-0.52252
CXCL6	-0.70922	-0.70922	-0.70922	-0.70922	-0.68934	-0.70922	1.87915	0.791195	2.16814	-0.21613	-0.07051	-0.31641
FGF10	-0.64371	-0.50134	-0.95781	-0.95781	-0.95781	-0.95781	0.798048	1.52968	2.14421	0.125692	0.226516	0.152133
IGFBP3	-0.77886	-0.78717	-0.53105	-0.82826	-0.73764	-0.49392	1.19161	2.09939	1.69298	-0.03244	-0.45787	-0.33678

## Sheet: Fig. 3g
	Prol pLenti 1 (Exp 2) SV01	Prol pLenti 2 (Exp 2) SV02	Prol pLenti 3 (Exp 2) SV03	Prol DDX58 KO 1 (Exp 5) SV07	Prol DDX58 KO 2 (Exp 5) SV08	Prol DDX58 KO 3 (Exp 5) SV09	Sen pLenti 1 (Exp 2) SV10	Sen pLenti 2 (Exp 2) SV11	Sen pLenti 3 (Exp 2) SV12	Sen DDX58 KO 1 (Exp 5) SV16	Sen DDX58 KO 2 (Exp 5) SV17	Sen DDX58 KO 3 (Exp 5) SV18
FGF2	-1.3427	-1.25062	-1.20207	-0.33694	0.003374	-0.34102	1.0859	2.32228	0.49876	0.153363	0.327206	0.082456
EREG	-1.04476	-0.98788	-1.15711	-0.00989	0.104542	-0.06907	1.66988	2.13889	0.725761	-0.52652	-0.25679	-0.58705
TNFSF18	-0.96073	-0.95837	-0.96194	-0.89581	-0.86766	-0.92228	1.50014	1.67326	1.06378	0.254908	0.498534	0.576157
CCL2	-0.95982	-0.92615	-0.93684	-0.88079	-0.9452	-0.93342	1.34284	1.46271	1.5148	0.286199	0.549517	0.426155
IL6	-0.96599	-0.99875	-0.8559	-0.8883	-0.85457	-0.86157	1.62673	1.57874	1.25013	0.185604	0.265572	0.518303
TNFSF15	-0.90157	-0.89439	-0.87274	-0.82609	-0.83748	-0.82175	1.68292	1.80502	1.12671	0.036242	0.053031	0.450081
CXCL10	-0.83539	-0.83566	-0.83364	-0.83763	-0.83136	-0.84005	1.90465	1.56327	1.23598	-0.23937	0.314127	0.235068
CXCL8	-0.82589	-0.82111	-0.81933	-0.62415	-0.71629	-0.69329	1.71893	1.75585	1.54827	-0.37135	-0.02654	-0.1251
TNFSF4	-0.898	-0.92267	-0.63893	-0.83083	-0.80995	-0.67728	1.58162	2.24632	0.73034	-0.0201	0.217385	0.022094
CXCL3	-0.82219	-0.8232	-0.76901	-0.81207	-0.8312	-0.8086	1.95283	1.13444	1.7072	-0.07118	-0.02971	0.17269
CXCL5	-0.75801	-0.77832	-0.75803	-0.82248	-0.84787	-0.83122	1.65687	1.60007	1.6703	-0.12261	-0.15979	0.151093
CXCL1	-0.75147	-0.7486	-0.75689	-0.75492	-0.76502	-0.73321	1.7027	1.37345	1.92559	-0.26614	-0.21162	-0.01389
FGF17	-0.57593	-0.88655	-0.72088	-0.80936	-0.68533	-0.78928	0.888882	1.18548	2.30454	-0.28874	-0.50209	0.879261
CXCL2	-0.73096	-0.73797	-0.68517	-0.78932	-0.92315	-0.92442	1.51956	2.19576	0.912862	-0.26119	0.21065	0.213364
CCL20	-0.61639	-0.73734	-0.73734	-0.73734	-0.73734	-0.73734	1.51798	2.49138	0.505726	0.19431	-0.28809	-0.1182
CXCL11	-0.70625	-0.70625	-0.64817	-0.70625	-0.70625	-0.70625	1.62199	2.38217	0.785922	-0.35673	-0.16699	-0.08693
OAS2	-0.66026	-0.64807	-0.6645	-0.66959	-0.64541	-0.67149	1.93848	1.57305	1.62469	-0.46991	-0.50203	-0.20497
IL1A	-0.6856	-0.56841	-0.65909	-0.98676	-0.56702	-0.96095	1.10482	2.14399	1.44732	-0.18633	-0.59038	0.508423
TNFAIP3	-0.71155	-0.66565	-0.51573	-1.0136	-0.95948	-0.81411	1.90603	1.56854	1.34896	-0.09022	-0.38108	0.327905
CXCL6	-0.60825	-0.60825	-0.60825	-0.59289	-0.60825	-0.58888	1.91339	0.853486	2.19494	-0.37006	-0.47427	-0.50274
OAS1	-0.60861	-0.60076	-0.59568	-0.60861	-0.58503	-0.60101	1.55583	1.25248	2.26072	-0.55412	-0.54107	-0.37414
IL1B	-0.4056	-0.42825	-0.70326	-0.94145	-0.60716	-1.14938	1.69337	1.33218	1.9374	-0.16475	-0.28615	-0.27695
GDF5	-0.44414	-0.46075	-0.37841	-1.2491	-1.27029	-1.31193	1.18338	1.28548	1.71987	0.057622	0.150319	0.717951
OAS3	0.054595	-0.09327	0.224165	-0.83011	-0.38256	-0.35381	2.3188	0.94136	1.18621	-1.0812	-1.28354	-0.70065
IGFBP3	0.01957	0.014296	0.176901	-1.21197	-0.8356	-0.94008	1.27058	1.84691	1.58889	-0.65305	-0.88938	-0.38706

## Sheet: Fig. 3h
	Prol pLenti 1 (Exp 2) SV01	Prol pLenti 2 (Exp 2) SV02	Prol pLenti 3 (Exp 2) SV03	Prol IFIH1 KO 1 (Exp 2) SV04	Prol IFIH1 KO 2 (Exp 2) SV05	Prol IFIH1 KO 3 (Exp 2) SV06	Sen pLenti 1 (Exp 2) SV10	Sen pLenti 2 (Exp 2) SV11	Sen pLenti 3 (Exp 2) SV12	Sen IFIH1 KO D20 1 (Exp 2) SV13	Sen IFIH1 KO D20 2 (Exp 2) SV14	Sen IFIH1 KO D20 3 (Exp 2) SV15
CCND3	-0.82838	-1.3505	-1.03761	-0.72335	-0.80279	-0.73418	0.521994	0.05258	1.5923	0.94158	0.864157	1.50419
CCND1	-0.98635	-1.04184	-0.95185	-1.0084	-0.96721	-1.01362	0.880183	1.04932	0.754292	1.18597	1.03161	1.06788
CDKN2B	-0.98003	-0.95277	-1.01928	-1.0234	-0.99841	-0.98444	0.985951	1.20096	1.16752	0.985438	0.912278	0.706195
CCND2	-0.98212	-0.97899	-0.97935	-0.98901	-0.99565	-0.99131	1.18803	1.36338	1.01443	0.911801	0.715755	0.723029
CDKN1A	-0.95914	-0.99057	-0.98781	-1.00575	-1.01975	-1.0032	0.878498	0.721527	1.06664	1.03625	1.13224	1.13107
MDM2	-0.94933	-0.96913	-0.70272	-1.0029	-0.81545	-0.82185	1.44936	2.04	0.365598	0.839768	0.453465	0.11319
TP53	-0.93662	-0.85606	-0.80217	-1.11408	-1.2115	-1.01971	1.04754	1.16535	1.13759	0.933081	0.880427	0.776169
CDK5	-0.62127	-1.35525	-0.47805	-0.31351	0.284225	-0.32177	-0.6298	-1.39755	1.87766	0.48634	1.46504	1.00395
CDKN1C	-0.58545	-0.76196	-1.02249	-1.20096	-1.40995	-0.8283	0.891907	0.539632	0.995611	1.11183	1.02566	1.24448
GAS1	-0.49485	-0.93367	-0.85362	-1.07639	-1.0454	-1.24223	1.25732	1.10195	1.53801	0.726194	0.23822	0.784469
CDKN2A	-0.19052	-1.07497	-0.68962	-0.55537	-1.13857	-1.17793	0.134111	0.416875	2.22748	0.161506	0.507392	1.37961
ATM	-0.37008	-0.42275	0.491555	-0.71189	-0.83683	-1.11997	1.09467	2.63617	-0.49837	0.473557	-0.15579	-0.58026
RB1	0.359807	0.636626	0.813587	0.98919	1.44963	1.25837	-0.83316	-0.08936	-1.15621	-0.82255	-1.18278	-1.42316
E2F3	0.329483	0.532373	1.18287	0.657781	1.14341	1.21687	-0.34633	0.26084	-1.30927	-0.5899	-1.55348	-1.52466
E2F5	0.532279	0.465576	1.07901	0.917378	1.54553	1.10223	-1.25036	-0.78573	-0.6345	-0.50595	-1.15557	-1.3099
CCNB1	0.637969	0.763417	0.731725	1.19781	1.28874	1.26656	-0.97936	-0.96935	-0.98775	-0.97667	-0.97716	-0.99591
BRD7	0.47513	0.696536	1.01831	1.10842	1.37549	1.03909	-0.77362	-0.41516	-1.01396	-0.94622	-1.09436	-1.46967
E2F2	0.536835	0.833175	0.862917	1.24437	1.34309	1.06774	-0.97881	-0.95112	-0.96901	-0.97919	-1.0084	-1.00161
CCNA2	0.674568	0.75356	0.831802	1.14696	1.30445	1.20074	-0.97626	-0.96466	-0.99702	-0.99394	-0.98432	-0.99589
BUB1	0.697701	0.743379	0.829317	1.13897	1.37673	1.12274	-0.98499	-0.96986	-0.99426	-0.97912	-0.98147	-0.99915
CDC25C	0.518581	1.08431	0.682574	1.1975	1.35772	1.03078	-0.94739	-0.98511	-0.94067	-1.00652	-0.99637	-0.99541
BRD1	0.942923	0.701382	0.737823	1.32795	1.03697	1.13937	-0.97888	-1.1806	-0.81152	-0.74208	-1.17236	-1.00098
CDK2	0.75357	0.783135	0.858676	1.04708	1.23676	1.25746	-0.98289	-0.98567	-0.9929	-0.98017	-0.9925	-1.00255
CCNC	0.551181	0.532781	1.33608	0.922005	0.990934	1.27193	-0.79373	-0.1649	-1.17861	-0.88534	-1.21052	-1.37182
CCNB2	0.719614	0.904342	0.810641	1.17665	1.16303	1.17247	-0.99267	-0.96511	-1.01446	-0.99466	-0.98093	-0.9989
BUB3	0.597382	0.874152	0.988126	1.07917	1.14577	1.24379	-0.95393	-0.92679	-1.06257	-0.985	-0.93013	-1.06998
CDK1	0.585926	0.958498	0.960968	1.0279	1.27362	1.1263	-0.99004	-0.98354	-0.99467	-0.98877	-0.9858	-0.9904
PCNA	0.75776	0.904739	0.870836	1.07786	1.15748	1.19224	-0.98849	-0.97514	-0.96758	-0.99765	-0.9864	-1.04566
BUB1B	0.760934	0.898837	0.876912	1.10915	1.17915	1.13824	-0.99362	-0.97332	-1.00803	-1.0033	-0.97663	-1.00832
CDCA7	0.826775	0.900363	0.84273	1.09314	1.14234	1.16368	-0.98404	-0.95316	-1.01521	-0.9932	-0.99625	-1.02717
E2F4	0.839489	0.943504	0.811458	1.03286	1.21434	1.01475	-1.10747	-1.40916	-0.78108	-1.09005	-0.94229	-0.52635
CCNB1IP1	0.26267	1.17876	1.17312	0.903601	1.37344	0.907225	-0.86333	-0.87895	-1.01856	-1.07003	-0.94716	-1.02078
BRCC3	0.235381	0.813729	1.56994	0.6726	1.29313	1.00296	-0.5691	-0.68247	-1.34288	-0.76116	-1.00722	-1.22491
E2F1	0.933978	0.820439	0.892135	1.08023	1.15185	1.09785	-1.02602	-1.04434	-1.00671	-0.98165	-0.97294	-0.94482
E2F7	0.879178	0.937158	0.833109	1.0932	1.2205	1.0006	-0.98211	-0.89998	-1.15216	-0.91624	-0.98793	-1.02533
BRD2	1.12831	0.638557	0.953238	1.20694	0.997574	0.917219	-0.99685	-1.07659	-1.49284	-0.83792	-0.70302	-0.73461
CDC6	0.873167	0.891032	0.971255	0.99601	1.17402	1.07791	-0.99698	-1.00142	-1.02103	-0.99401	-0.99746	-0.9725
CCNE2	0.943465	0.760086	1.06627	1.02373	1.1093	1.07172	-0.87656	-1.0006	-1.04202	-0.99569	-1.02219	-1.03752
E2F8	1.10576	0.865365	0.832075	0.821116	1.30888	1.02007	-0.98634	-1.02006	-0.99147	-0.98885	-0.99446	-0.97209
BRCA1	0.790408	0.922121	1.11139	1.05327	1.04893	1.05394	-1.00281	-0.92379	-1.03054	-1.0022	-0.97674	-1.04396
BRCA2	0.789028	1.05402	1.00672	0.871789	1.21343	1.03354	-0.99154	-0.9017	-0.98914	-0.99697	-1.01766	-1.07152
E2F6	0.285719	0.99611	1.59939	0.871163	1.11992	-0.16024	-0.4368	0.475846	-1.05616	-0.87312	-1.24824	-1.57357
BRD9	0.897628	1.07826	1.05046	0.995752	1.08634	0.872092	-1.01231	-1.1446	-0.99041	-0.94765	-0.99008	-0.89547
CDK4	0.906503	1.12086	1.06128	1.07468	0.948975	0.872039	-1.01885	-0.99835	-0.96196	-0.97468	-0.9517	-1.0788
BRD8	0.991414	0.819788	1.29425	0.88081	0.878041	0.940409	-0.58793	-0.46876	-1.25121	-1.07807	-1.10818	-1.31058
CCNE1	1.32673	0.891021	1.06823	0.566743	-0.01105	0.833876	0.278731	-0.50185	-0.4244	-2.16722	-1.34889	-0.51191
CDK3	1.44879	1.15396	0.749671	-0.01848	-0.76748	1.40621	-1.17543	-1.07263	-0.6634	0.132917	0.335061	-1.52918
BRD4	1.49568	1.18757	0.972006	0.91825	0.659811	0.604399	-1.01096	-1.09615	-0.99778	-0.90542	-1.08008	-0.74733
BRD3	1.0788	1.0807	1.7323	0.869306	-0.09504	0.604255	-0.45081	-0.22852	-1.09686	-1.10612	-1.2399	-1.14811

## Sheet: Fig. 3i
	Prol pLenti 1 (Exp 2) SV01	Prol pLenti 2 (Exp 2) SV02	Prol pLenti 3 (Exp 2) SV03	Prol DDX58 KO 1 (Exp 5) SV07	Prol DDX58 KO 2 (Exp 5) SV08	Prol DDX58 KO 3 (Exp 5) SV09	Sen pLenti 1 (Exp 2) SV10	Sen pLenti 2 (Exp 2) SV11	Sen pLenti 3 (Exp 2) SV12	Sen DDX58 KO 1 (Exp 5) SV16	Sen DDX58 KO 2 (Exp 5) SV17	Sen DDX58 KO 3 (Exp 5) SV18
CCND3	-0.82838	-1.3505	-1.03761	-0.72335	-0.80279	-0.73418	0.521994	0.05258	1.5923	0.94158	0.864157	1.50419
CCND1	-0.98635	-1.04184	-0.95185	-1.0084	-0.96721	-1.01362	0.880183	1.04932	0.754292	1.18597	1.03161	1.06788
CDKN2B	-0.98003	-0.95277	-1.01928	-1.0234	-0.99841	-0.98444	0.985951	1.20096	1.16752	0.985438	0.912278	0.706195
CCND3	-1.15031	-1.79283	-1.40779	-0.06239	0.013107	0.874263	0.511461	-0.0662	1.82858	0.499433	-0.15748	0.91016
CCND1	-1.31171	-1.38138	-1.26839	-0.84576	-0.31068	-0.50084	1.03182	1.24418	0.873758	1.11159	0.390016	0.967405
CDKN1A	-1.13794	-1.17462	-1.17139	-0.83407	-0.82025	-0.77737	1.00585	0.822731	1.22535	1.07231	0.754254	1.03515
CDKN2B	-1.1053	-1.07418	-1.15011	-0.85167	-0.75066	-0.8079	1.13914	1.38459	1.34642	0.7271	0.296336	0.846236
CCND2	-1.01877	-1.01538	-1.01577	-0.90862	-0.89869	-0.89794	1.32809	1.51771	1.14035	0.698548	0.410258	0.660202
MDM2	-0.84104	-0.8587	-0.62115	-1.02676	-0.9757	-1.23417	1.29774	1.82438	0.331408	0.533881	0.780712	0.789407
GAS1	-0.37148	-0.78914	-0.71295	-1.08796	-1.20619	-1.2331	1.29619	1.14831	1.56333	0.761929	-0.1025	0.733557
CDKN2A	-0.33488	-0.84661	-0.62365	-0.58108	-1.38028	-1.05937	-0.14706	0.016546	1.06413	0.820287	2.19607	0.875903
CDKN1C	-0.39853	-0.54569	-0.76291	-1.01534	-1.25657	-1.59565	0.833216	0.539507	0.919679	0.80382	1.59747	0.881018
TP53	-0.47763	-0.41638	-0.3754	-1.46507	-1.41676	-1.353	1.03109	1.12067	1.09956	0.836877	0.359992	1.05605
ATM	-0.56701	-0.61465	0.212235	-1.54133	1.19185	-0.39983	0.757685	2.15178	-0.68303	0.110728	-1.15341	0.534988
CCNE1	-0.02984	-0.18333	-0.1209	1.86116	1.61457	1.4407	-0.39903	-0.67401	-0.64672	-1.0779	-0.79669	-0.98802
CCNE2	0.719612	0.56248	0.82484	1.22308	1.44599	1.07695	-0.83992	-0.94621	-0.9817	-1.04657	-0.99568	-1.04288
E2F2	0.577028	0.884489	0.915346	1.24211	1.0419	1.25666	-0.99549	-0.96677	-0.98533	-0.9549	-1.02647	-0.98857
CDC6	0.769986	0.78656	0.860984	1.11216	1.26082	1.15312	-0.96498	-0.9691	-0.98729	-1.03416	-0.98915	-0.99895
E2F1	0.883523	0.775204	0.843604	1.17222	1.0032	1.27352	-0.98637	-1.00385	-0.96795	-1.00506	-0.97747	-1.01057
CDK1	0.637165	1.01933	1.02187	1.41623	0.876877	0.94696	-0.97939	-0.97272	-0.98414	-1.00753	-0.96818	-1.00648
RB1	0.596354	0.933715	1.14938	0.475054	1.65077	0.603302	-0.85752	0.048957	-1.25123	-1.05954	-1.35734	-0.9319
E2F8	1.1646	0.918054	0.883912	0.865496	1.14876	0.997057	-0.98103	-1.01562	-0.9863	-0.98882	-0.99839	-1.00771
E2F7	1.01593	1.07645	0.967832	0.378171	1.52285	0.846189	-0.92714	-0.84141	-1.10466	-0.8442	-1.11488	-0.97512
BRD2	1.2162	0.850235	1.08538	-0.15202	1.1867	0.850357	-0.37181	-0.43139	-0.74243	-0.91015	-2.13628	-0.44479
E2F6	0.428587	1.14318	1.75002	0.700966	0.287709	0.125494	-0.29821	0.619838	-0.92123	-0.92741	-1.92572	-0.98323
BRCA2	0.946518	1.23401	1.18269	0.551933	1.0638	0.940563	-0.98522	-0.88775	-0.98262	-1.03986	-1.07366	-0.95039
PCNA	1.02598	1.1959	1.15671	1.18844	0.598102	0.743526	-0.99293	-0.9775	-0.96875	-1.08378	-0.83362	-1.05207
BRCC3	0.465765	1.1476	2.03912	0.526141	0.985916	0.051261	-0.48266	-0.61631	-1.39489	-0.77758	-1.01218	-0.93218
BRCA1	1.05987	1.20776	1.42027	0.390631	1.04813	0.692229	-0.95353	-0.86481	-0.98467	-1.02637	-1.06977	-0.91973
BUB1B	1.14836	1.31506	1.28856	0.58153	0.814457	0.729165	-0.97264	-0.9481	-0.99006	-0.99584	-0.98027	-0.99022
BUB3	1.02874	1.36133	1.49828	0.816454	0.521772	0.521683	-0.83539	-0.80278	-0.96595	-1.16869	-0.84596	-1.1295
E2F3	0.932531	1.14445	1.82389	-0.51561	0.386889	-0.39847	0.22664	0.860833	-0.77915	-1.2183	-1.20897	-1.25475
CCNC	0.965603	0.940426	2.03958	0.396098	0.288852	-0.29944	-0.87463	-0.01421	-1.40126	-1.23317	0.343608	-1.15146
BRD9	1.25735	1.44355	1.41489	0.305913	0.591254	0.615012	-0.71151	-0.84788	-0.68893	-1.10249	-1.09428	-1.18287
CCNA2	1.27222	1.37796	1.4827	0.558467	0.51747	0.507256	-0.93767	-0.92214	-0.96545	-0.96737	-0.96191	-0.96154
CDC25C	1.05851	1.81173	1.27685	0.523744	0.273576	0.638894	-0.8933	-0.94353	-0.88437	-0.94967	-1.02163	-0.89081
CDK2	1.33002	1.36829	1.46609	0.478556	0.598299	0.456033	-0.918	-0.92159	-0.93096	-0.96683	-0.9927	-0.96722
BRD1	1.58114	1.33791	1.37461	-0.47254	0.728421	0.04375	-0.35412	-0.55725	-0.18558	-0.78403	-1.74426	-0.96805
BUB1	1.35488	1.41662	1.53277	0.287974	0.601039	0.395429	-0.91943	-0.89899	-0.93197	-0.94761	-0.95217	-0.93854
CDC25B	1.57911	1.41332	1.41427	0.165909	0.426015	0.490288	-0.90456	-0.96936	-0.9344	-0.80694	-1.04162	-0.83204
E2F5	1.31981	1.25224	1.87367	-0.57144	-1.28643	-0.3363	-0.48608	-0.01539	0.137815	-0.44997	0.173517	-1.61144
CCNB2	1.39902	1.64586	1.52065	0.348479	0.240921	0.208985	-0.88896	-0.85213	-0.91807	-0.8987	-0.88621	-0.91985
BRD7	1.19012	1.48163	1.9053	-0.23761	-0.83228	-1.10492	-0.45406	0.017912	-0.77051	-1.08586	0.578761	-0.68849
BRD4	1.81149	1.54348	1.35598	-0.52527	0.219185	-0.04326	-0.36889	-0.44299	-0.35743	-0.87748	-1.51966	-0.79515
CDCA7	1.54343	1.63978	1.56432	0.155418	0.166508	0.077452	-0.82757	-0.78714	-0.86839	-0.88736	-0.87975	-0.89669
BRD8	1.54404	1.38326	1.82775	-1.04714	-0.65565	-0.67663	0.064461	0.176102	-0.55692	-0.41921	-1.32583	-0.31423
E2F4	1.55996	1.67991	1.52764	-0.11023	-0.04259	0.163726	-0.68529	-1.0332	-0.30888	-0.6178	-1.26713	-0.8661
CCNB1	1.50446	1.68577	1.63996	0.075648	0.075497	0.033543	-0.83313	-0.81866	-0.84526	-0.86228	-0.82281	-0.83274
CDK4	1.57275	1.81153	1.74517	-0.26951	-0.42803	-0.43865	-0.57199	-0.54914	-0.50862	-0.75687	-0.80099	-0.80565
