# Supplementary material for: Mitochondrial RNA cytosolic leakage drives the SASP
Source: Nat Commun. 2025 Dec 15;16:10992. doi: 10.1038/s41467-025-66159-z (PMC12705736; doi:10.1038/s41467-025-66159-z)
Supplement: Supplementary file 4 — Source data [file 41467_2025_66159_MOESM4_ESM.zip › VictorelliSD/VictorelliSD/SD4.xlsx]

## Sheet: Fig. 4b
Prol	Sen
0.219512	6.36364
0.162162	6.4
0.37931	4.8
0.25	3.61538
0.153846	3.27273

## Sheet: Fig. 4d
	Prol MRC5 + siScr 1 (Exp 1)	Prol MRC5 + siScr 2 (Exp 1)	Prol MRC5 + siScr 3 (Exp 1)	Sen MRC5 + siScr 1 (Exp 1)	Sen MRC5 + siScr 3 (Exp 1)	Sen MRC5 + siScr 1 (Exp 2)	Sen MRC5 + siScr 3 (Exp 2)	Sen MRC5 + siMAVS 1 (Exp 1)	Sen MRC5 + siMAVS 2 (Exp 1)	Sen MRC5 + siMAVS 5 (Exp 2)	Sen MRC5 + siMAVS 6 (Exp 2)
CTSS	-1.61413	-1.51012	-1.46668	0.751876	0.775532	0.638008	1.35389	-0.09213	0.194364	0.626104	0.343298
IL17D	-1.67335	-1.2757	-1.63795	1.31967	1.14123	0.542135	0.475032	0.394354	0.242063	0.222338	0.250172
TNFSF15	-1.45639	-1.52225	-1.48819	0.686579	1.38688	0.89037	0.979544	-0.16876	0.293155	0.253636	0.145421
CCL2	-1.46605	-1.46362	-1.49418	0.76364	0.857596	1.36462	1.00385	-0.2879	0.209141	0.377407	0.135488
IL6	-1.3715	-1.49133	-1.52662	0.82701	1.42781	0.635872	0.472091	-0.02059	1.02056	0.306822	-0.28013
IGFBP7	-1.51492	-1.44123	-1.42822	0.348255	0.430107	1.40205	1.10301	0.021861	-0.32406	0.770503	0.632649
OAS2	-1.25707	-1.53383	-1.55307	0.981509	1.39708	0.755167	-0.22647	0.548546	0.786256	-0.26054	0.362436
IL16	-1.53733	-1.36689	-1.41182	0.461853	0.811817	1.26691	1.12866	-0.21388	-0.29633	0.246258	0.910758
TNFAIP3	-1.45088	-1.33242	-1.48972	1.61885	1.26246	0.613726	0.119251	0.085542	0.515406	0.129691	-0.0719
GDF11	-1.26339	-1.5056	-1.44097	0.601466	0.405732	1.55592	1.40715	-0.04864	-0.15527	0.156938	0.286665
OAS1	-1.39168	-1.30465	-1.45251	0.805182	1.65536	1.00267	-0.34124	0.046012	0.394506	-0.16035	0.746686
CXCL3	-1.35264	-1.33448	-1.38712	1.18575	1.35309	1.00623	0.761994	-0.56969	-0.05559	0.535946	-0.14349
CCL20	-1.33466	-1.22493	-1.3861	1.36577	0.445065	1.19583	0.823011	-0.87214	-0.2344	0.789149	0.433398
SERPINE2	-1.26418	-1.39093	-1.25748	0.473332	0.554189	1.2466	1.82284	-0.37256	-0.39784	0.225134	0.360872
CXCL8	-1.26993	-1.28089	-1.3022	0.726143	1.0744	1.54709	1.20909	-0.57422	0.139865	0.118604	-0.38795
CXCL2	-1.35117	-1.18659	-1.30346	1.57676	1.81116	0.503108	0.042599	-0.08848	0.150932	-0.03637	-0.11849
IL12A	-1.21199	-1.29464	-1.31662	1.46129	1.74319	0.52465	0.603577	0.026472	0.185183	-0.44072	-0.28039
GDF6	-1.17412	-1.59603	-1.00533	1.43722	1.71224	0.596893	0.354455	0.251841	0.208051	-0.68343	-0.10178
CTSC	-1.24045	-1.23231	-1.30106	0.220433	0.267457	1.52415	1.42793	-0.75843	-0.35577	0.817836	0.630204
GDF5	-1.37736	-1.29051	-1.10522	1.56486	1.3189	0.228166	0.962088	0.415263	0.422326	-0.72903	-0.40948
CSF2	-0.72314	-1.53945	-1.20622	0.682968	1.99777	0.776975	0.85977	0.328503	-0.12331	-0.82135	-0.23252
TNFAIP1	-1.04018	-1.06984	-1.06979	0.95196	0.723068	1.64699	1.62303	-0.6309	-0.4248	-0.24761	-0.46192
IL15	-0.51515	-0.98121	-0.99075	1.10823	1.24988	1.29132	1.31719	-1.05236	-1.1836	0.050572	-0.29412
CSF1	-0.77359	-0.93915	-0.57889	0.166306	-0.29367	2.42153	1.20853	-0.96276	-0.81236	0.293501	0.270543
SERPINE1	-0.60718	-0.61839	-0.58676	1.10457	1.41956	1.26311	1.45057	-0.93373	-0.71873	-0.95582	-0.81719
CCL5	-0.78607	-0.65607	-0.35487	1.74604	2.23414	0.01459	0.16819	-0.38842	-1.05666	-0.64178	-0.27909
SERPINB2	-0.55065	-0.56862	-0.65613	1.56296	2.06433	0.468267	0.773646	-0.78784	-0.63328	-0.84673	-0.82596
TNFAIP6	-0.55676	-0.69678	-0.48285	1.23009	1.25518	1.1387	1.41673	-1.02014	-1.48993	-0.35815	-0.43608
EGF	-0.43514	-0.07442	-1.10723	1.37872	1.73466	0.814204	0.691839	0.023613	-0.5732	-0.91846	-1.5346
IL1B	0.396272	-1.28049	-0.23902	-0.47625	0.126879	1.3554	1.8889	-1.29995	-1.17667	0.648568	0.056353
NGF	-0.22332	0.018445	-0.2792	1.67629	1.36987	0.14672	1.3397	-0.64501	-0.99245	-1.38084	-1.0302
MMP19	-0.61317	-0.13439	0.638751	1.23838	0.586968	0.945324	0.415784	-2.07166	-1.41942	-0.44952	0.862956
IGFBP3	-0.07842	-0.02009	0.003179	0.554999	0.712703	1.43772	1.79586	-1.21886	-1.1582	-1.02014	-1.00876
SPP1	-0.16219	0.30844	-0.18236	1.30411	2.1499	0.646737	-0.06662	-1.15093	-1.05252	-1.06628	-0.7283
TIMP3	0.078537	-0.00708	0.061918	0.305687	0.765895	1.58699	1.44719	-0.82176	-0.28348	-1.69089	-1.443

## Sheet: Fig. 4g
	Prol MRC5 + siScr 1 (Exp 1)	Prol MRC5 + siScr 2 (Exp 1)	Prol MRC5 + siScr 3 (Exp 1)	Sen MRC5 + siScr 1 (Exp 1)	Sen MRC5 + siScr 3 (Exp 1)	Sen MRC5 + siScr 1 (Exp 2)	Sen MRC5 + siScr 3 (Exp 2)	Sen MRC5 + siMAVS 1 (Exp 1)	Sen MRC5 + siMAVS 2 (Exp 1)	Sen MRC5 + siMAVS 5 (Exp 2)	Sen MRC5 + siMAVS 6 (Exp 2)
MDM2	-1.56276	-1.62667	-1.59072	0.372437	0.601836	0.219148	0.576719	0.600206	1.13092	0.493141	0.785743
CCND1	-1.54402	-1.60808	-1.52316	0.878609	1.1143	0.360089	0.584386	0.700902	0.842727	0.047331	0.146915
CDKN1A	-1.51418	-1.50922	-1.49651	0.93339	0.916447	1.09502	1.03926	0.025111	-0.10321	0.304356	0.309548
CDK5	-1.28204	-1.53275	-1.61614	0.33686	-0.3546	0.255322	0.481233	0.778496	1.00804	1.40042	0.525158
TP53	-1.45055	-1.44978	-1.5221	-0.14388	-0.1215	1.0474	0.79225	0.093269	0.618223	1.21589	0.92076
CCND2	-1.43998	-1.45995	-1.45541	-0.11695	-0.00829	0.230565	0.138252	0.655994	0.81935	1.40109	1.23533
CDKN2B	-1.26151	-1.3267	-1.21348	-0.20381	-0.11468	-0.24486	-0.04972	1.87963	1.34973	0.565645	0.619745
GAS1	-1.08973	-1.41943	-1.08261	0.31599	0.322943	1.8001	1.33075	-0.83122	-0.39639	0.600246	0.449344
ATM	-0.19813	-1.53666	-1.19498	-0.61526	0.285776	-0.85396	0.669443	0.52055	1.93938	-0.22141	1.20526
CDKN2A	-1.07165	-0.92779	-0.87605	-0.68162	-0.58467	-0.24105	-0.64965	1.46087	0.637706	1.25245	1.68145
CDKN1C	-0.80191	-0.90866	-0.95543	-1.21566	-0.9702	0.740326	0.071564	0.567959	0.226234	1.5738	1.67197
BRD3	-0.48016	-0.56363	-0.21832	-1.36166	-1.27147	0.396644	-0.12218	-0.15258	0.108526	1.75978	1.90505
CCNE1	-0.9105	-1.11033	1.5378	-0.67789	-1.0168	-0.70284	0.08163	-0.40796	1.42443	1.52179	0.26067
BRD1	0.379034	0.472174	0.792637	-1.60005	-1.51778	-0.42806	-0.55729	-0.22431	-0.24457	1.11043	1.81777
E2F5	-0.04832	1.3512	0.647439	-1.91026	-0.1938	-0.85207	0.132893	-0.9624	0.070796	-0.07546	1.83997
BRD8	1.08534	0.612302	1.01993	-1.20335	-1.45838	-1.0354	-1.03106	0.194109	-0.33474	1.41705	0.734196
BRCC3	1.50165	0.623125	0.748481	-1.69552	-0.94636	-1.24498	-0.75476	-0.00105	1.34384	0.141879	0.283698
BRD2	0.569363	0.708244	1.74713	-0.16611	-0.72714	-1.71273	-1.26378	0.694393	-0.93878	0.742139	0.347274
E2F6	1.17202	0.643049	1.37966	-0.5367	-0.4402	-1.27149	-0.75233	1.29947	0.707718	-0.97253	-1.22865
CCNC	1.27313	1.37354	0.744115	-0.14158	-0.33313	-1.70213	-0.59038	0.126045	1.11714	-1.46051	-0.40623
BRD7	1.26752	1.39872	0.867863	-1.45077	-0.36293	-1.64435	-0.58269	0.047397	1.07753	-0.46639	-0.15189
E2F7	1.51079	1.30224	1.3251	-0.1523	0.249043	-1.26498	-0.61827	0.284026	-0.23917	-1.50541	-0.89107
E2F4	1.31872	1.73202	1.46754	0.228957	-0.35668	-0.24287	-0.73706	-1.18333	-0.38165	-1.11829	-0.72734
BRD9	1.31029	1.75321	1.48173	-1.2557	-0.87568	-0.84906	-0.86908	-0.1546	0.039368	-0.28203	-0.29845
BRD4	1.81289	1.13117	1.61255	0.239241	-0.28658	-0.40168	-0.86701	-0.80354	-1.00487	-0.93985	-0.49234
E2F3	1.68956	1.6415	1.25452	-0.18737	-0.10474	-0.47224	-0.21876	-1.23976	-0.63733	-1.11612	-0.60925
RB1	1.99642	1.38964	1.28725	-0.79815	-0.4517	-1.12643	-0.44314	-0.63801	-0.06659	-0.72958	-0.4197
CCNE2	1.98799	1.44753	1.40569	-0.61953	-0.56866	-0.63046	-0.57259	-0.59355	-0.53725	-0.78804	-0.53114
BUB3	1.77791	1.60443	1.46974	-0.51336	-0.4887	-0.86897	-0.60623	-0.5282	-0.40895	-0.71832	-0.71936
CDC25C	1.87917	1.61796	1.36549	-0.46176	-0.58045	-0.63583	-0.63048	-0.67715	-0.63995	-0.59352	-0.64349
PCNA	1.6272	1.74921	1.49269	-0.73559	-0.64957	-0.77869	-0.68971	-0.48298	-0.55614	-0.48653	-0.48988
E2F8	1.51522	1.52139	1.84104	-0.47504	-0.6173	-0.66156	-0.64625	-0.61747	-0.6423	-0.57169	-0.64604
BRCA1	1.8148	1.40885	1.65483	-0.56137	-0.59489	-0.61141	-0.58647	-0.61706	-0.59252	-0.66831	-0.64645
BRCA2	1.71494	1.59103	1.58055	-0.62279	-0.48675	-0.69649	-0.64441	-0.68578	-0.5105	-0.66914	-0.57066
BUB1	1.74596	1.59826	1.54294	-0.48965	-0.52993	-0.62088	-0.61461	-0.63908	-0.67436	-0.66659	-0.65205
CDC25B	1.56962	1.67455	1.64406	-0.49522	-0.58424	-0.52145	-0.61201	-0.64449	-0.7299	-0.68109	-0.61982
E2F1	1.56497	1.6649	1.65841	-0.48311	-0.53546	-0.59721	-0.73138	-0.6335	-0.61957	-0.6108	-0.67727
CCNB2	1.64421	1.61541	1.63064	-0.49306	-0.50728	-0.63895	-0.64527	-0.62519	-0.69112	-0.6846	-0.6048
CDK2	1.72175	1.51674	1.65215	-0.55604	-0.57991	-0.69441	-0.65609	-0.56571	-0.63162	-0.60942	-0.59745
E2F2	1.50677	1.67687	1.70737	-0.58665	-0.56455	-0.62448	-0.54693	-0.61241	-0.64815	-0.66662	-0.64121
CDCA7	1.63559	1.73962	1.51648	-0.64967	-0.58858	-0.6447	-0.56151	-0.62111	-0.63691	-0.61561	-0.5736
BUB1B	1.74548	1.59654	1.55041	-0.55193	-0.5685	-0.62559	-0.61092	-0.63139	-0.6411	-0.65356	-0.60944
CCNB1	1.64476	1.69414	1.55381	-0.52323	-0.54475	-0.65342	-0.62097	-0.62591	-0.64485	-0.66159	-0.618
CDK1	1.72221	1.58442	1.58641	-0.52109	-0.57501	-0.65341	-0.60134	-0.62641	-0.65467	-0.62984	-0.63128
CCNA2	1.71186	1.63982	1.54206	-0.55875	-0.55716	-0.60837	-0.6161	-0.62698	-0.64865	-0.64653	-0.6312
CDC6	1.64164	1.66461	1.59003	-0.56085	-0.55348	-0.61749	-0.61981	-0.63561	-0.63686	-0.65544	-0.61673
