# Supplementary material for: Mitochondrial RNA cytosolic leakage drives the SASP
Source: Nat Commun. 2025 Dec 15;16:10992. doi: 10.1038/s41467-025-66159-z (PMC12705736; doi:10.1038/s41467-025-66159-z)
Supplement: Supplementary file 4 — Source data [file 41467_2025_66159_MOESM4_ESM.zip › VictorelliSD/VictorelliSD/SD5.xlsx]

## Sheet: Fig. 5b
Raw Int. Density - Normalized by Tubulin - Fold change
	Prol pLenti 1	Prol pLenti 2	Prol pLenti 3	Prol BaxBak -/- 1	Prol BaxBak -/- 2	Prol BaxBak -/- 3	Sen pLenti 1	Sen pLenti 2	Sen pLenti 3	Sen BaxBak -/- 1	Sen BaxBak -/- 2	Sen BaxBak -/- 3
BAX	0.811699	1.15461	1.03369	0.00534338	0	0.00237209	0.633527	0.87311	0.892692	0.00148263	0	0
BAK	0.475695	1.36719	1.15711	0.0256925	0.000448438	0.0108638	1.43506	1.06443	1.70201	0.0639553	0.0270078	0.00976465

## Sheet: Fig. 5c
	Prol pLenti			Prol Bax/Bak-/-			Sen pLenti			Sen Bax/Bak-/-
MT-COI	0.894911	1.21875	0.916867	1.39042	2.17562	2.1709	85.7121	118.755	93.5353	46.3169	53.3776	49.5877
MT-CYB	0.887595	1.14667	0.98253	1.39197	2.06872	2.10236	90.425	114.264	88.0573	41.0588	38.7583	35.6322
MT-ND5	0.770936	1.28952	1.0059	1.76224	2.56156	2.59339	163.423	191.348	137.64	72.544	76.7062	91.3013
MT-ND6	0.804058	1.24772	0.99677	2.14957	2.4973	2.56953	164.411	194.828	170.114	75.7559	82.7077	86.8243

## Sheet: Fig. 5d
MDA5					RIG-I						TLR3
Prol pLenti	Prol Bax/Bak -/-	Sen pLenti	Sen Bax/Bak -/-		Prol pLenti	Prol Bax/Bak -/-	Sen pLenti	Sen Bax/Bak -/-			Prol pLenti	Prol Bax/Bak -/-	Sen pLenti	Sen Bax/Bak -/-
0.956556	0.696308	3.0143	1.49867		0.968327	0.823715	2.25096	1.75653			0.987147	0.690781	1.09765	0.758114
0.906283	0.899147	3.48224	1.90764		0.932413	0.864376	2.64782	2.23895			0.967353	0.584784	1.10729	0.738715
1.15352	0.787443	3.56244	0.947679		1.10757	0.812232	2.40748	1.84908			1.04721	0.614577	1.03167	0.591888
					0.99466		3.94946				1.13243		2.45824
					0.954661		3.11816				0.827819		2.16077
					1.05312		2.75283				1.06673		1.39782

## Sheet: Fig. 5e
Prol pLenti	Prol Bax/Bak-/-	Sen pLenti	Sen Bax/Bak-/-
0.45283	0.127273	3.88235	2.64
0.27907	0.209677	4.47368	1.90476
0.236842	0.047619	5.45833	1.90909

## Sheet: Fig.5f
	Prol pLenti 1	Prol pLenti 2	Prol pLenti 3	Prol Bax/Bak -/- 1	Prol Bax/Bak -/- 2	Prol Bax/Bak -/- 3	Sen pLenti 1	Sen pLenti 2	Sen pLenti 3	Sen Bax/Bak -/- 1	Sen Bax/Bak -/- 2	Sen Bax/Bak -/- 3
IL8	1.24942	0.744312	1.07532	0.763072	0.807352	0.754718	265.878	286.791	309.842	21.2987	24.3779	24.8161
IL-1a	1.45641	0.811867	0.845729	0.649909	1.5933	0.755584	69.2266	63.5642	70.3177	11.5789	9.7205	16.6934
IL-1b	1.16581	0.990714	0.865812	3.0158	4.27303	2.05299	46.2772	39.0428	47.9391	6.69276	8.81837	11.9704
IL6	0.969347	0.996022	1.03574	1.0322	0.90603	0.971254	15.7073	15.2367	13.9515	2.59774	3.11662	3.13932
Ccl2	1.07205	0.833384	1.11928	0.760301	0.632458	0.560584	13.9761	14.2019	10.5949	4.55854	6.66079	3.25358
