# Supplementary material for: Mitochondrial RNA cytosolic leakage drives the SASP
Source: Nat Commun. 2025 Dec 15;16:10992. doi: 10.1038/s41467-025-66159-z (PMC12705736; doi:10.1038/s41467-025-66159-z)
Supplement: Supplementary file 4 — Source data [file 41467_2025_66159_MOESM4_ESM.zip › VictorelliSD/VictorelliSD/SD6.xlsx]

## Sheet: Fig. 6c
Raw Int. Density
	Chow 1	Chow 2	Chow 3	Chow 4	Chow 5	FFC 1	FFC 2	FFC 3	FFC 4	FFC 5
p21	13496	8936	7137	3102	702	21726	42300	21298	29380	23326
HSP90	599026	371086	712871	754636	590904	560759	598170	444415	552029	541536
Raw Int. Density - Normalized by HSP90
	Chow 1	Chow 2	Chow 3	Chow 4	Chow 5	FFC 1	FFC 2	FFC 3	FFC 4	FFC 5		Average chow
p21	0.0225299	0.0240807	0.0100116	0.00411059	0.00118801	0.0387439	0.0707157	0.0479237	0.0532218	0.0430738		0.0123842
Raw Int. Density - Normalized by HSP90 - Fold change
	Chow 1	Chow 2	Chow 3	Chow 4	Chow 5	FFC 1	FFC 2	FFC 3	FFC 4	FFC 5
p21	1.81925	1.94447	0.808422	0.331923	0.0959298	3.12851	5.71017	3.86976	4.29757	3.47813

## Sheet: Fig. 6d
Chow	FFC
0.228571	1.07595
0.285714	0.679245
0.566434	1.96667
0.272152	1.2093
0.335443	0.273684

## Sheet: Fig. 6e
Chow	FFC
14.1151	15
13.2604	23.5802
15.1996	22.1363
9.73485
16.7331

## Sheet: Fig. 6g
	Chow							FFC
MDA5	0.708042	1.06027	0.886828	1.43976	1.11075	0.915457	1.02599	1.61568	0.946002	1.61658	1.76157	1.3985	2.34058	1.32029
RIG-I	1.19142	1.27836	1.08408	1.01352	0.711884	0.989699	0.848155	1.32733	0.960361	2.11864	1.60599	1.74494	2.60957	0.950024
TLR3	1.01266	1.33672	0.896178	1.21654	0.727078	0.927954	1.00431	1.89344	1.6898	2.06777	2.21952	2.23272	2.25201	2.04124

## Sheet: Fig. 6h
Chow						FFC
Ccl2	Cxcl10	IL1a	IL1b	Oas1b	Oasl2	Ccl2	Cxcl10	IL1a	IL1b	Oas1b	Oasl2
0.476183	0.899981	0.686361	0.47746	0.465982	1.11281	20.997	6.48757	4.36218	14.5443	1.8912	6.44083
2.41579	1.59128	1.29809	1.95752	0.670114	2.20886	26.4926	5.1939	2.70171	3.7859	5.129	3.54323
1.09818	1.21222	1.24588	1.19817	2.38088	0.90859	23.8777	13.116	3.34832	4.0952	7.15225	17.6507
1.02503	1.19137	1.52297	1.49343	1.63319	0.997972	26.6319	8.3344	2.12504	4.36117	5.52191	10.3781
0.835004	0.900751	0.489525	0.49184	1.04372	0.610637	17.7887	8.0798	1.30831	3.27665	9.69131	7.7491
0.774388	0.563675	1.13216	0.987832	0.93435	1.39165	19.5736	10.3104	2.3823	2.32613	3.5672	11.1982
1.19428	0.952265	1.06732	1.23068	0.844529	0.527973	31.9117	6.07258	2.44169	3.88987	3.48606	7.33285

## Sheet: Fig. 6i
	Chow							FFC
Cd45	0.833153	1.78343	0.939287	1.26526	0.55224	1.13024	0.907285	7.35132	4.19421	4.78262	6.18782	3.95032	3.1038	6.01418
Cd68	0.916745	2.27714	0.933453	1.54618	0.535772	0.74314	0.833606	9.38552	8.97766	10.1498	11.4919	7.77508	5.74073	13.6747

## Sheet: Fig. 6l
Bak-/-Baxfl/fl	Bak-/-Bax-/-
0.7	0
1.3	0
1.1	0
1.3	0.1
1.7	0

## Sheet: Fig. 6m
	Bak-/-Baxfl/fl					Bak-/-Bax-/-
TIMP1	0.3	0.1	1.2	1.7	1.7	0.1	0.3	0.2	0.1	0.2
Collagen1a1	0.3	0.1	1.1	1.3	2.2	0	0.3	0.3	0.1	0.2
aSMA	0.6	0.2	1.1	1.8	1.3	0.1	0.1	0.1	0.1	0.1

## Sheet: Fig. 6n
Bak -/- Bax fl/fl			Bak -/- Bax -/-
MDA5	RIG-I	TLR3	MDA5	RIG-I	TLR3
0.35672	0.496998	0.715352	0.132386	0.107307	0.133704
0.641332	0.868543	0.808979	0.144877	0.0810686	0.241509
1.64023	1.19635	0.970135	0.122305	0.109181	0.315185
1.61544	1.17918	0.997475	0.0808563	0.0460221	0.0955175
1.64966	1.64217	1.7857	0.146226	0.10499	0.251684

## Sheet: Fig. 6p
	Bax fl/fl Bak -/- 1	Bax fl/fl Bak -/- 2	Bax fl/fl Bak -/- 3	Bax -/- Bak -/- 1	Bax -/- Bak -/- 2	Bax -/- Bak -/- 3	Bax -/- Bak -/- 4
Icam1	-0.71372	0.855429	1.86574	-0.85884	0.472547	-0.84842	-0.77275
Tnfaip3	-0.44585	0.437344	2.09382	-0.22817	0.146987	-0.73378	-1.27034
Ccl8	2.37279	-0.30522	0.024323	-0.69961	-0.29012	-0.33305	-0.76913
Cxcl1	-0.09671	0.267723	1.94603	0.640756	-0.56716	-1.08373	-1.10691
Mmp12	0.048833	0.583258	1.51452	-1.16318	1.01089	-1.00382	-0.99051
Ccl2	-0.38038	0.421707	2.20634	-0.10825	-0.29553	-0.99454	-0.84934
Fgf21	0.197001	2.21831	-0.15607	-0.74718	0.168113	-0.93472	-0.74545
Ereg	0.142188	0.067652	2.06757	0.152478	-0.12659	-1.21677	-1.08652
Mmp9	-0.08114	0.23579	2.20914	-0.78512	0.107509	-0.77996	-0.90622
Tnfaip8	0.063065	0.351596	1.96016	-0.60337	0.435557	-0.9604	-1.24661
Tnfaip2	-0.21515	0.359503	2.23394	-0.90722	-0.05269	-0.67582	-0.74256
Oas1g	0.436775	-0.0039	2.0525	-0.80915	0.167502	-0.59474	-1.24899
Oasl1	0.009632	0.351156	2.13405	-1.09933	-0.5496	0.053525	-0.89943
Cxcl10	-0.39331	0.935778	2.03007	-0.4783	-0.61017	-0.4717	-1.01237
Col27a1	-0.41952	1.11977	1.91334	-0.59444	-1.03151	-0.44835	-0.5393
Tnf	-0.35897	1.4207	1.61015	-0.63882	-0.15199	-1.11343	-0.76762
Isg20	0.188193	0.427555	2.14853	-0.89855	-0.31269	-0.94157	-0.61146
Cxcl11	0.045288	0.662798	2.10273	-0.87604	-0.89977	-0.40678	-0.62822
Gdf6	-0.11366	1.23111	1.69428	-1.00603	-0.02531	-0.85006	-0.93034
Vegfd	0.367728	1.03575	1.50508	-1.1831	0.007978	-0.30791	-1.42552
Cxcl5	1.53578	-0.02526	1.50034	-0.82796	-0.45771	-0.91991	-0.80528
Cxcl14	0.884214	1.58352	0.712302	-0.77518	-0.36905	-1.46169	-0.57412
