# Supplementary material for: Mitochondrial RNA cytosolic leakage drives the SASP
Source: Nat Commun. 2025 Dec 15;16:10992. doi: 10.1038/s41467-025-66159-z (PMC12705736; doi:10.1038/s41467-025-66159-z)
Supplement: Supplementary file 4 — Source data [file 41467_2025_66159_MOESM4_ESM.zip › VictorelliSD/VictorelliSD/SD7.xlsx]

## Sheet: Supplem. Fig. 1a
	Prol			Sen
P21 (MRC5 RS)	0.868483	1.05242	1.09408	2.77781	2.57144	2.15672
P16 (MRC5 RS)	0.997664	0.98891	1.01358	1.23686	1.75663	2.09586
p21 (MRC5 IR)	1.0627	0.880615	1.06857	4.50152	3.88724	3.92099
p16 (MRC5 IR)	1.0223	0.843159	1.16014	2.0718	1.98348	2.01214
p21 (IMR90 IR)	0.852923	1.28621	0.860865	3.245	4.26756	3.97033
p16 (IMR90 IR)	1.41	0.86	0.82	2.31	2.31	2.54
p21 (MRC5 doxo)	1.01476	1.06409	0.926103	3.03236	3.43916	2.63069
p16 (MRC5 doxo)	0.998388	1.02451	0.977104	1.6872	1.36698	2.14092
p21 (MRC5 etop)	0.974897	0.953546	1.07572	3.35461	3.17203	3.03096
p16 (MRC5 etop)	1.27496	1.15277	0.680392	2.56596	3.03924	2.89529

## Sheet: Supplem. Fig. 1c
Raw Int. Density
	Prol 1	Prol 2	Prol 3	Sen (RS) 1	Sen (RS) 2	Sen (RS) 3
p16	3873	8924	5727	46227	72235	117276
p21	33279	39583	23378	62660	47937	77914
Tubulin	5225595	6049690	6146357	6420405	6262636	5920087
Normalized by Tubulin
	Prol 1	Prol 2	Prol 3	Sen (RS) 1	Sen (RS) 2	Sen (RS) 3		Average Prol
p16	0.00074116	0.00147512	0.000931771	0.00720001	0.0115343	0.0198098		0.00104935
p21	0.00636846	0.00654298	0.00380355	0.00975951	0.00765444	0.013161		0.00557167
Normalized by Tubulin - Fold change
	Prol 1	Prol 2	Prol 3	Sen (RS) 1	Sen (RS) 2	Sen (RS) 3
p16	0.706304	1.40574	0.887952	6.86141	10.9918	18.8782
p21	1.14301	1.17433	0.68266	1.75163	1.37382	2.36212

## Sheet: Supplem. Fig. 1d
	Prol			Sen (Doxo)
RIG-I	1.09449	0.935134	0.977048	3.39723	3.65586	3.72278
MDA5	1.09087	0.917452	0.999176	8.52758	8.13245	8.62752
TLR3	0.999257	0.934947	1.07037	3.49118	3.13598	3.91937

## Sheet: Supplem. Fig. 1e
	Prol MRC5			MRC5 + Etop
RIG-I	1.17311	0.905836	0.94105	2.98149	4.46459	3.00928
MDA5	1.21872	0.8637	0.950022	7.2557	9.74645	6.76775
TLR3	1.19909	0.956462	0.871929	2.91262	4.46481	2.90678

## Sheet: Supplem. Fig. 1f
	Prol			Sen (Doxo)
MT-COI	1.09163	1.00676	0.909913	4.83059	3.76517	2.93959
MT-CYB	1.01744	1.16503	0.843636	4.74106	3.27109	2.63689
MT-ND5	1.06435	1.00102	0.938586	5.74419	4.55685	3.71402
MT-ND6	0.993579	1.26571	0.795175	6.46386	5.05398	4.36102

## Sheet: Supplem. Fig. 1g
	Prol MRC5			MRC5 + Etop
MT-COI	0.815507	0.427018	0.472893	1.94633	2.73965	2.87162
MT-CYB	0.564297	0.538578	0.483616	1.531	2.76954	3.29036
MT-ND5	0.560726	0.455236	0.584305	1.94653	4.04882	3.91753
MT-ND6	0.567798	0.479659	0.703834	2.81758	4.29064	3.67175

## Sheet: Supplem. Fig. 1i
	Prol			Sen
RIG-I	0.957193	0.907914	1.15068	2.76222	2.06536	2.61045
MDA5	0.942208	0.905806	1.1717	6.6353	3.83212	5.88492
TLR3	1.10836	0.907302	0.994417	2.48006	2.23619	2.66657

## Sheet: Supplem. Fig. 1j
	Prol			Sen
MT-ND5	1.63709	0.721774	0.846301	6.06931	6.2717	3.59757
MT-ND6	1.4972	0.761598	0.87699	3.48793	4.93086	3.15948
MT-CYB	1.6838	0.744229	0.798	3.40509	3.3901	2.17553

## Sheet: Supplem. Fig. 1l
Raw Int. Density
	Prol 1	Prol 2	Prol 3	Sen 1	Sen 2	Sen 3
RIG-I	32879	30670	23590	52887	55730	58382
MDA5	11149	13135	13589	53352	53889	67338
TLR3	16368	20811	8903	23093	40585	44323
GAPDH	93253	94745	91770	115379	125545	112326
Raw Int. Density - Normalized by GAPDH
	Prol 1	Prol 2	Prol 3	Sen 1	Sen 2	Sen 3		Average Prol
RIG-I	0.352578	0.323711	0.257056	0.458376	0.443905	0.519755		0.311115
MDA5	0.119556	0.138635	0.148077	0.462407	0.429241	0.599487		0.135423
TLR3	0.175523	0.219653	0.0970143	0.200149	0.323271	0.394593		0.164063
Raw Int. Density - Normalized by GAPDH - Fold change
	Prol 1	Prol 2	Prol 3	Sen 1	Sen 2	Sen 3
RIG-I	1.13327	1.04049	0.82624	1.47333	1.42682	1.67062
MDA5	0.882838	1.02372	1.09344	3.41454	3.16963	4.42678
TLR3	1.06985	1.33883	0.591323	1.21995	1.9704	2.40513
