# Supplementary material for: Mitochondrial RNA cytosolic leakage drives the SASP
Source: Nat Commun. 2025 Dec 15;16:10992. doi: 10.1038/s41467-025-66159-z (PMC12705736; doi:10.1038/s41467-025-66159-z)
Supplement: Supplementary file 4 — Source data [file 41467_2025_66159_MOESM4_ESM.zip › VictorelliSD/VictorelliSD/SD8.xlsx]

## Sheet: Supplem. Fig. 2a
RIG-I			MDA5			TLR3
Young	Old		Young	Old		Young	Old
0.69	1.03		0.79	1.16		0.77	1.28
0.7	1.18		0.73	1.15		0.74	1.27
0.73	0.96		0.79	1.07		0.8	1.11
0.76	1.14		0.78	1.31		0.76	1.31
0.87	1.12		0.85	1.27		0.83	1.48

## Sheet: Supplem. Fig. 2b
p16			p21
Young	Old		Young	Old
0.52	47.72		0.61	3.21
0.76	33.67		0.57	2.62
0.5	25.45		0.48	2.1
0.72	25.27		0.45	3.14
1.85	44.56		0.7	2.49

## Sheet: Supplem. Fig. 2c
r			p
	MDA5			MDA5
Ifih1	1		Ifih1	0
Tlr3	0.971354		Tlr3	2.84604e-06
p21	0.946267		p21	3.41713e-05
Ddx58	0.942199		Ddx58	4.55273e-05
Ccl5	0.903847		Ccl5	0.000332514
p16	0.899618		p16	0.000392925
Cx3cl1	0.888456		Cx3cl1	0.000590765
IL1b	0.809547		IL1b	0.00454213
IL6	0.787006		IL6	0.00690091

## Sheet: Supplem. Fig. 2d
r			p
	RIG-I			RIG-I
Ddx58	1		Ddx58	0
Ifih1	0.942199		Ifih1	4.55273e-05
Tlr3	0.90769		Tlr3	0.000283811
p21	0.875389		p21	0.000905185
p16	0.832973		p16	0.00276895
Ccl5	0.774068		Ccl5	0.00859057
IL1b	0.761025		IL1b	0.0105704
Cx3cl1	0.723531		Cx3cl1	0.0180184
IL6	0.633808		IL6	0.0490993

## Sheet: Supplem. Fig. 2e
r			p
	Tlr3			Tlr3
Tlr3	1		Tlr3	0
Ifih1	0.971354		Ifih1	2.84604e-06
p16	0.960254		p16	1.04058e-05
p21	0.945478		p21	3.6187e-05
Ccl5	0.928132		Ccl5	0.000106948
Cx3cl1	0.912558		Cx3cl1	0.000229901
Ddx58	0.90769		Ddx58	0.000283811
IL1b	0.860488		IL1b	0.00139573
IL6	0.823274		IL6	0.00342749

## Sheet: Supplem. Fig. 2f
RIG-I			MDA5			TLR3
Young	Old		Young	Old		Young	Old
0.97	1.29		1.05	1.58		1.11	1.4
0.97	1.29		1.04	1.54		1.15	1.49
1.05	1.54		1.19	2.17		1.18	1.25
0.94	1.04		0.9	1.2		1.12	1.22
1.03	1.25		0.84	1.46		0.87	1.23

## Sheet: Supplem. Fig. 2g
p16			p21
Young	Old		Young	Old
0.8	5.93		0.75	1.44
1.06	4.25		0.92	1.48
1.38	6.89		0.65	1.33
0.72	4.98		0.53	0.96
0.91	7.8		1.27	0.88

## Sheet: Supplem. Fig. 2h
r			p
	Mda5			Mda5
Mda5	1		Mda5	0
Ccl5	0.947092		Ccl5	3.21529e-05
Ddx58	0.933353		Ddx58	7.96063e-05
IL1b	0.90829		IL1b	0.00027671
Cx3cl1	0.879272		Cx3cl1	0.000801418
p16	0.802173		p16	0.00523746
Tlr3	0.630156		Tlr3	0.0508299
p21	0.567079		p21	0.0873524

## Sheet: Supplem. Fig. 2i
r			p
	RIG-I			RIG-I
Rig-I	1		Rig-I	0
Mda5	0.933353		Mda5	7.96063e-05
Cx3cl1	0.905303		Cx3cl1	0.000313401
Ccl5	0.905187		Ccl5	0.000314889
IL1b	0.885504		IL1b	0.000653411
p16	0.811999		p16	0.00432634
p21	0.661111		p21	0.037391
Tlr3	0.473479		Tlr3	0.166893

## Sheet: Supplem. Fig. 2j
r			p
	Tlr3			Tlr3
Tlr3	1		Tlr3	0
Ccl5	0.723528		Ccl5	0.0180193
IL1b	0.691961		IL1b	0.026617
Cx3cl1	0.685478		Cx3cl1	0.0286772
p16	0.636425		p16	0.0478835
Ifih1	0.630156		Ifih1	0.0508299
Ddx58	0.473479		Ddx58	0.166893
p21	0.449714		p21	0.192226

[truncated: 10 more sheets: Supplem. Fig. 2k, Supplem. Fig. 2l, Supplem. Fig. 2m, Supplem. Fig. 2n, Supplem. Fig. 2o, Supplem. Fig. 2p, Supplem. Fig. 2q, Supplem. Fig. 2r, Supplem. Fig. 2s, Supplem. Fig. 2t]
