# Supplementary material for: Mitochondrial RNA cytosolic leakage drives the SASP
Source: Nat Commun. 2025 Dec 15;16:10992. doi: 10.1038/s41467-025-66159-z (PMC12705736; doi:10.1038/s41467-025-66159-z)
Supplement: Supplementary file 4 — Source data [file 41467_2025_66159_MOESM4_ESM.zip › VictorelliSD/VictorelliSD/SD9.xlsx]

## Sheet: Supplem. Fig. 3d
	Prol_Parkin1						Sen_Parkin1						Sen_Parkin_CCCP						Sen_Parkin_CCCP_mtRNA
	1	2	3				1	2	3				1	2	3	4	5	6	1	2	3	4	5	6
CCL2	0.211442	0.105178	0.163037				1.84446	2.1212	2.01744				0.0491685	-0.0962303	-0.083433	-0.66703	-0.89272	-0.468499	-0.221971	-0.243074	-0.273099	-1.08533	-1.1206	-1.35994
CCL20	-0.690833	-0.578953	-0.513234				2.02716	2.21155	2.09102				-0.547568	-0.573473	-0.90479	-0.413604	-0.575329	-0.563739	0.295733	0.296693	0.118085	-0.423301	-0.375148	-0.880273
CCL24	-1.16875	-1.16875	0.27872				0.935414	-1.16875	0.251566				0.192843	1.05891	1.52064	-1.16875	0.651463	0.152625	0.990635	-1.16875	-1.16875	1.40175	-1.16875	0.746661
CCL3	-1.25342	-1.78922	-1.78922				1.64437	1.49302	1.69772				-0.470631	-0.301369	-0.685095	-0.27558	-0.176617	-0.4247	0.773765	0.479766	0.217502	0.292944	0.381427	0.185345
CCL5	-0.987081	-0.341346	-0.987081				1.82252	1.51173	1.75601				-0.106289	-0.987081	-0.196547	-0.407799	-0.392981	-0.987081	-0.987081	-0.987081	-0.399356	0.656987	0.593882	1.42567
CTNNB1	1.05525	0.985971	0.655335				0.891887	0.745681	0.605559				-1.76701	-1.94355	-1.89252	0.660979	0.948689	0.549637	-0.872467	-0.693585	-0.52533	0.127553	0.199703	0.268219
CXCL1	-0.381315	0.605659	-0.107402				1.93183	2.26131	2.08951				-0.65167	-0.622762	-0.738558	-0.827878	-0.911421	-0.699033	-0.00474341	-0.224846	-0.139342	-0.526185	-0.509842	-0.543316
CXCL10	-0.546138	-0.764168	-0.836099				1.79184	2.05418	1.83191				-0.555279	-0.815802	-0.85276	-0.91561	-0.81802	-0.804177	-0.334175	-0.392901	-0.154693	0.700716	0.721489	0.689678
CXCL12	2.16636	2.06733	2.0554				-0.193721	-0.294235	-0.262691				0.196466	0.248112	0.216687	-0.756416	-0.779153	-0.725251	-0.532764	-0.461544	-0.484723	-0.832333	-0.730477	-0.897051
CXCL2	-1.36516	-0.972558	-1.18908				1.37531	1.404	0.879151				-1.07036	-0.885994	-0.678072	-0.843826	-0.807132	-0.90502	1.13931	0.876249	1.10732	0.523555	0.753713	0.658602
CXCL16	-1.76731	-1.60282	-1.72601				1.97913	0.899001	1.22301				0.440604	0.242993	0.29538	0.205453	-0.708441	-0.212879	0.682618	0.774776	-0.531474	-0.684216	0.592014	-0.101817
HGF	-0.868709	-1.29326	-1.6532				1.72163	1.71604	1.53399				1.33462	0.537865	0.324371	-1.21152	-0.55323	-0.231384	-0.442642	-0.478532	0.0459789	-0.359145	0.0131113	-0.135987
HMGB1	2.15908	1.99137	2.31389				-0.889617	-0.809133	-0.959998				-0.239444	-0.443397	-0.405297	-0.177887	0.0280124	-0.0739079	-0.628488	-0.607996	-0.440128	-0.368879	-0.218124	-0.230052
ICAM1	-0.157295	-0.135709	-0.278943				1.93349	2.06078	2.05565				-0.744853	-0.653209	-0.824567	-1.08703	-1.33529	-1.01009	0.0310719	0.0292832	-0.0519163	0.0821328	0.101591	-0.0151018
IGFBP2	-1.30966	-0.405276	-0.258563				1.82477	2.64373	1.16937				-0.640238	-0.0728147	-0.1925	0.361549	0.0349332	0.329532	-0.705968	-0.742337	-1.01548	-0.933789	0.555519	-0.642773
IGFBP3	0.551072	0.536249	0.533895				1.93952	1.9821	1.94392				-0.327	-0.298971	-0.259584	-0.745242	-0.659243	-0.725412	-0.413117	-0.403226	-0.541006	-1.13443	-0.95542	-1.02411
IGFBP4	0.0894548	0.113326	0.198852				2.05371	2.10923	2.01026				-0.226897	-0.134833	-0.133722	-0.580794	-0.504896	-0.52386	-0.257092	-0.320318	-0.483445	-1.15738	-1.10498	-1.14662
IGFBP5	0.438133	0.411002	0.21133				1.91893	2.12187	1.94433				-0.539964	-0.603378	-0.612943	-0.043177	-0.0745872	-0.00317359	-0.992587	-0.991466	-1.04637	-0.714947	-0.755688	-0.66732
IGFBP6	1.6978	1.47594	2.40028				-0.786725	-0.458418	-0.716685				-0.919892	0.029582	-0.123265	-0.503408	-1.12643	-0.482308	0.793774	0.851151	0.0734776	-0.37926	-0.758515	-1.0671
IGFBP7	0.479675	0.561987	0.680533				1.97756	1.94247	1.974				-0.837707	-0.801366	-0.811203	-0.329639	-0.234105	-0.282036	-0.70479	-0.688153	-0.925699	-0.646225	-0.710057	-0.645248
IL15	2.18379	0.452852	1.24694				0.520178	0.093596	0.133332				-0.240334	0.434144	0.185878	-1.36552	-2.38838	-1.50461	0.0389595	-0.376666	-0.116551	-0.128721	0.935864	-0.104743
IL18	1.89267	1.89302	1.86079				0.703764	0.382933	0.97276				-0.607473	-0.63424	-0.30092	-0.649561	-1.17378	-0.400043	-0.651043	-0.443153	-0.641921	-0.411357	-0.618655	-1.17378
IL1A	-1.81997	-1.16623	-1.52155				1.41188	1.97032	1.56332				-0.379937	0.0263121	-0.296165	-0.474258	-0.583157	-0.899841	0.578637	0.132954	0.596539	-0.00100656	0.483628	0.378523
IL1B	-1.10283	-0.16589	-0.702942				1.75273	2.11952	1.81867				-0.241096	-0.30202	-0.243274	-0.705263	-1.01161	-0.676059	0.658185	0.653558	0.583058	-0.826145	-0.920926	-0.687663
IL2	-0.839084	-0.839084	-0.839084				-0.839084	-0.839084	-0.839084				-0.839084	0.49732	0.932887	0.459369	1.44783	-0.839084	2.01051	-0.839084	1.01613	1.46392	-0.839084	0.56287
IL6	-0.889584	-0.570089	-0.674146				1.8048	2.10607	1.96351				-1.1018	-0.998255	-0.928573	-0.635479	-0.677055	-0.748333	0.126977	0.139959	0.080783	0.28523	0.302743	0.413244
MIF	1.07664	0.847512	1.26989				0.999934	1.12014	1.31697				-2.2438	-0.777742	-0.556466	-0.227158	-0.26637	-0.290336	-1.23792	-0.409377	-1.52637	0.143514	0.268723	0.49223
MMP12	-0.104936	0.0181308	-0.165085				1.88572	1.92233	1.96172				-0.955608	-1.41306	-1.00286	0.144345	-0.667245	-0.96912	-0.818326	-0.584913	-0.231463	0.0905767	0.633867	0.255928
MMP13	-0.728341	-0.728341	-0.728341				1.40772	-0.728341	2.11186				-0.728341	-0.728341	-0.728341	-0.728341	0.583896	-0.728341	-0.728341	2.05869	0.569815	-0.728341	0.626601	0.653158
MMP14	0.161247	0.0762226	0.083853				0.0723189	0.14025	0.0888411				-2.0644	-1.57007	-1.47789	0.780225	0.289593	0.547232	-0.61073	-0.405409	-0.682837	1.40086	1.713	1.45769
PGF	-0.271747	-0.994372	0.207007				-0.127899	-0.83195	1.24433				-1.33932	-1.22604	-0.806715	0.620109	-0.192128	0.863112	-0.256282	-1.48048	0.373935	1.21702	2.25596	0.745453
PLAT	-0.716117	-0.513786	-0.698705				1.65701	1.67978	1.57842				-0.466286	-0.390467	-0.509215	1.06783	1.06412	1.09297	-0.421108	-0.42501	-0.753959	-0.90023	-1.38814	-0.957123
TIMP2	1.21245	0.992079	0.917561				1.46516	1.32241	1.31298				0.0612607	0.06539	0.0375502	-0.918212	-0.883868	-0.865245	0.0102717	-0.120278	-0.148843	-1.60607	-1.35138	-1.50321
SERPINE1	1.41357	1.32634	1.35034				1.37552	1.4182	1.4209				-1.1219	-1.15332	-1.07253	-0.5755	-0.546191	-0.641983	-0.521602	-0.431632	-0.54676	-0.600318	-0.567873	-0.525262
CCL4	-0.858407	-0.858407	-0.858407				1.39299	0.702859	1.27967				1.19211	1.52512	0.447966	-0.858407	-0.858407	-0.858407	-0.858407	-0.858407	0.509838	1.53352	-0.858407	-0.858407
ANG	-0.765265	0.106208	-0.110986				1.44245	2.27531	1.0479				-0.966281	-0.600832	0.0760501	-0.538485	-0.861164	-0.659486	-1.30202	0.016547	-1.44885	0.177977	1.38225	0.72868
CSF2	-0.258017	-0.0665164	-0.407549				1.97379	2.21889	2.0492				-0.981548	-0.931622	-1.03417	-0.884627	-0.448376	-0.695416	-0.0767204	0.164904	0.170062	-0.473845	-0.298951	-0.0194869
KITLG	-0.305047	-0.458823	-0.546449				-1.87427	-2.11268	-2.0052				0.376667	0.120857	0.158547	0.609265	0.568577	0.592084	0.576117	0.620522	0.696727	0.934863	1.02797	1.02027
SERPINE2	-1.28373	-1.26277	-1.37389				1.7071	1.69015	1.67535				-0.699379	-0.683252	-0.50695	0.972472	0.613302	0.672007	-0.694382	-0.597316	-0.635731	0.139672	0.0722172	0.195135
TNFRSF1A	-1.32605	-1.58026	-1.5591				-0.560254	0.185019	-0.470845				1.5617	1.70955	1.45064	0.521791	0.201243	-0.21076	0.659899	0.919056	0.521606	-0.626064	-0.714788	-0.682386
NRG1	-0.622294	-0.60688	-0.74354				2.06737	2.14425	2.14615				-0.384067	-0.715662	-0.651492	-0.519858	-1.16026	-0.662971	-0.201494	-0.0796378	-0.0675439	-0.0925624	0.109116	0.0413802
AREG	-1.07407	-0.170898	-0.458317				-0.933894	-1.23409	-1.21066				-1.21107	-0.979427	-0.912838	1.69628	0.868045	1.18524	1.07794	1.37875	0.988946	0.271336	0.16115	0.55757
EREG	-0.716879	-0.507042	-1.0147				-0.171727	-0.190303	-0.0781096				-1.35511	-1.51308	-0.975908	-0.231573	-0.684963	-0.255321	1.51786	1.45723	1.7467	0.958825	1.14016	0.873934
IL7	-0.176189	1.60162	-1.43755				1.0668	2.05486	0.159832				0.10793	0.158031	-0.41948	-1.70867	-1.39365	-0.89648	0.26292	0.698564	-0.352816	0.445662	-0.853202	0.681821
IL13	2.71777	-0.517916	-0.517916				-0.517916	-0.517916	-0.517916				-0.517916	-0.517916	1.45335	-0.517916	-0.517916	-0.517916	-0.517916	1.49566	-0.517916	1.58403	-0.517916	-0.517916
CXCL3	-1.64412	-0.674667	-1.36104				1.55641	1.91743	1.79808				-0.859288	-0.753639	-0.369858	-0.528733	-0.925539	-0.387776	0.515144	0.428307	0.512768	0.348158	0.17657	0.251791
CXCL8	-0.557285	0.101592	-0.589369				1.6258	1.90299	1.74948				-1.3205	-1.38555	-1.35718	-0.571509	-0.98421	-0.645697	0.188306	0.232955	0.211776	0.488157	0.484384	0.425861
CCL8	-0.44117	-0.44117	-0.44117				-0.44117	1.64436	2.41485				-0.44117	-0.44117	2.55834	-0.44117	-0.44117	-0.44117	-0.44117	-0.44117	-0.44117	-0.44117	-0.44117	-0.44117
CCL13	-0.426801	-0.426801	-0.426801				1.77382	-0.426801	3.15406				-0.426801	-0.426801	-0.426801	-0.426801	1.47414	-0.426801	-0.426801	-0.426801	-0.426801	-0.426801	-0.426801	-0.426801
CCL26	-1.60026	-0.590394	-2.3427				-0.934503	-0.873767	-0.887692				-0.240905	0.37346	0.297128	0.47673	0.307804	1.09378	0.24104	0.416927	0.453113	1.02081	1.43767	1.35175
EGF	0.883724	1.20761	0.616733				1.35476	1.28614	2.07157				0.0177342	-0.789378	-0.194228	-0.208502	-0.758888	-1.10082	-1.26923	-1.44301	-0.673625	0.0196358	-0.978768	-0.0414588
FGF2	-0.0697494	-0.567006	-0.632008				1.57481	1.62457	1.76504				-0.661523	-1.33133	-1.21727	-0.776052	-0.394172	-0.543973	-0.822984	-0.592417	-0.37588	0.788111	1.03528	1.19656
FGF7	-0.663227	-0.592496	-0.542366				1.40238	1.56757	1.30591				1.13855	0.722346	0.569438	-0.441345	-0.0959027	-0.452852	0.222338	0.24776	0.442043	-1.73492	-1.8004	-1.29482
VEGFA	-2.19994	-1.95054	-2.06978				-0.21579	-0.126239	-0.128148				0.109895	0.335554	0.364387	0.229327	0.171127	0.252283	0.790874	0.838067	0.806337	0.89788	1.02035	0.87435
PIGF	0.873336	0.851416	1.14966				1.66684	1.63417	1.44609				0.0944135	-0.295521	-0.503771	-0.47714	-0.138809	-0.347204	-0.938937	-0.76844	-0.301271	-1.6408	-1.26111	-1.0429
MMP1	-0.911316	-0.967602	-0.914735				-1.21142	-1.26514	-1.27359				-0.667278	-0.869541	-0.700812	0.866624	0.50681	0.734143	0.953531	1.11917	1.0919	1.09667	1.20945	1.20313
MMP3	-1.44935	-1.48571	-1.4941				0.00149031	0.152074	0.132645				-1.13594	-1.08968	-1.10139	0.915982	0.0309576	0.528863	0.708149	0.754352	0.628783	1.30397	1.11903	1.47987
MMP10	-0.354937	0.23433	0.170501				0.356817	0.496737	0.0820547				-1.04798	-1.6205	-1.76604	0.806233	-0.143165	0.541522	-1.22032	-0.882022	-0.285543	1.28572	1.65469	1.6919
PLAU	-0.815623	-0.761458	-0.72562				0.0820006	0.194436	0.0102137				-1.77004	-1.85141	-1.79525	0.786438	0.491405	0.629665	0.97797	0.902758	0.755725	0.956774	0.867474	1.06453
CTSB	-1.20255	-1.39665	-1.28146				-1.21118	-1.33139	-1.33777				-0.31211	-0.0941957	-0.0511582	0.878467	0.530117	0.860564	0.836813	0.961294	0.771535	1.08438	1.15303	1.14227
ICAM3	0.226419	-1.64831	-1.64831				-0.0329574	-0.0727418	-0.557945				1.21659	1.52483	0.777156	-0.680712	0.311377	0.353842	1.15862	-1.64831	1.34802	-0.648864	-0.623667	0.644983
TNFRSF11B	-1.83174	-1.96914	-2.13449				1.11307	1.45835	1.22553				0.0372305	-0.163365	-0.0814465	0.530016	0.367644	0.525181	-0.0521412	-0.031994	-0.130977	0.425592	0.07268	0.640002
TNFRSF10C	-1.42726	-1.41431	-1.52224				1.74461	1.8429	1.71562				0.357485	0.421613	0.390005	0.166209	-0.189726	-0.211357	0.00709985	0.110961	0.130345	-1.00057	-0.424799	-0.696592
FAS	-1.04571	-1.68761	-1.61387				-0.329073	-0.90476	-0.62123				1.0882	0.562741	0.611389	1.54136	1.96531	1.31152	-0.470373	-0.191765	0.0819735	-0.194805	-0.0466398	-0.056666
TNFRSF1B	1.77663	1.80222	1.7122				0.483501	0.678112	0.506028				-0.383404	-0.0282271	-0.32831	-1.46657	-1.44776	-0.963042	0.170737	-0.020409	0.0974637	-0.93418	-0.867387	-0.787605
PLAUR	0.639213	0.770746	0.94034				-0.0656535	-0.0206486	-0.209492				-2.23298	-1.94408	-1.97665	0.282325	0.374151	0.186319	0.167782	0.278831	-0.181551	0.90141	1.01392	1.07602
IL6ST	-0.641966	-1.33069	-2.25434				1.10694	0.883907	1.10659				0.204883	-0.853241	-0.995271	0.275477	0.899721	0.438903	-1.01609	-0.618746	-0.268892	0.895542	0.967074	1.20021
EGFR	-0.433916	-1.40808	-2.84148				0.14666	-0.169521	0.0188729				0.129972	-0.580108	-0.551283	1.10924	1.39231	1.22286	-0.399399	-0.061651	-0.0790702	0.988487	0.549723	0.966383
CSF1	-1.30142	-1.1239	-1.53175				1.69936	1.92778	1.95968				-0.21408	0.101458	-0.175767	-0.632983	-0.866059	-0.858628	0.235626	0.220237	-0.00288159	0.151542	0.387096	0.0246968
TNF	-1.01456	-1.01456	0.246639				1.21835	0.256831	1.42319				-1.01456	-1.01456	-1.01456	-1.01456	-1.01456	0.606365	1.39556	0.0720983	1.18634	-1.01456	1.53995	0.17118
C3	0.145685	0.205114	0.0846705				2.03793	2.13926	2.09889				-0.391753	-0.428812	-0.547649	-0.942483	-0.990114	-0.262406	-0.117685	-0.161754	-0.428295	-0.738737	-0.815389	-0.886472
CCL3L1	-0.821439	0.00461238	-0.821439				1.57559	2.09648	2.12188				-0.0209007	-0.821439	-0.103594	-0.821439	-0.821439	-0.0445463	-0.0824911	-0.821439	-0.0695965	-0.821439	-0.821439	1.09408
FGF1	1.55847	1.57032	1.54256				1.32482	1.19519	1.23673				-0.567916	-0.77387	-0.784609	-0.776448	-0.518672	-0.60861	-0.705521	-0.736205	-0.672554	-0.723316	-0.799074	-0.761288
ANGPTL4	-1.95038	-1.80732	-1.74783				1.4539	1.42702	1.46551				-0.600779	-0.355235	-0.177057	0.485673	0.591961	0.491472	0.28692	0.377553	0.0282697	0.0186452	-0.0406851	0.0523692
BMP2	-2.09278	-1.91028	-2.09319				-0.238811	-0.0568765	-0.241173				-0.0618923	-0.117148	-0.0431126	0.559643	0.511898	0.55564	0.900805	0.873729	0.820788	0.9151	0.800993	0.91667
IL32	0.515846	0.506953	0.649214				1.79559	1.89143	1.79983				-1.12867	-1.04208	-1.17498	-0.957205	-1.09152	-0.811979	-0.298525	-0.448812	-0.392655	0.0650207	0.2202	-0.0976612
EDN1	0.767786	0.708672	0.797232				1.76444	1.76977	1.83982				-1.04556	-0.912638	-0.653018	-0.347051	0.0450916	-0.283426	-0.321987	-0.350214	-0.608467	-0.88705	-1.36158	-0.921826
ANGPT1	0.953607	0.668085	0.535698				1.61514	1.63161	1.65006				0.102373	-0.178609	-0.139986	-0.139041	0.156688	0.0700583	-1.34894	-1.21818	-1.32342	-1.25635	-1.02636	-0.752424
WNT16	0.918193	0.862566	0.930395				1.72916	1.70919	1.71066				-0.236927	-0.387159	-0.412372	-0.382303	-0.255129	-0.317514	-0.754345	-0.743489	-0.82448	-1.13598	-1.31539	-1.09507
DKK1	1.66884	1.6061	1.71447				-1.45917	-1.7302	-1.55279				0.171648	0.233948	0.153325	0.177723	0.634055	0.290536	0.0918526	0.0717884	0.0352636	-0.591971	-0.864545	-0.650866
GDF15	-1.99443	-2.06757	-2.21454				-0.300927	-0.342351	-0.281765				0.349318	0.516615	0.501569	0.515126	0.401726	0.547306	0.716485	0.755151	0.66764	0.760593	0.756736	0.713314
ESM1	1.04292	0.881981	0.998663				1.57372	1.59535	1.66263				-1.42025	-0.790697	-0.946812	-0.403387	-0.0950853	-0.470582	-1.17689	-0.975546	-1.00346	-0.13358	-0.164143	-0.174833
SPP1	0.809896	-0.194295	0.693358				-0.418112	-0.263395	0.0775921				-0.760374	-0.933818	-0.641295	-1.53655	-1.43336	-1.43353	0.0469781	0.649488	0.65355	1.33127	1.67305	1.67954
PAPPA	-1.70982	-2.05055	-2.57186				0.589012	0.74165	0.737973				0.387908	0.127356	0.216058	0.69183	0.761479	0.720307	-0.212136	-0.0823105	-0.0518725	0.59912	0.561469	0.544386
LCP1	-0.195008	-1.42302	-0.486809				2.7278	0.965907	0.370289				0.45944	-1.15404	0.0667738	-1.22081	0.0354257	0.773096	0.167591	-0.8995	1.17907	-0.473534	0.146254	-1.03893
SELPLG	-0.582886	-0.723703	-1.57573				-0.372787	-0.970886	-0.947227				0.233949	1.09124	0.583422	1.19905	2.03307	1.19475	0.344565	0.921917	0.488187	-1.11386	-0.994149	-0.808901
SPX	-1.83425	-2.35711	-1.58922				-0.0461069	-0.888085	0.164953				0.710721	0.519358	1.01515	0.994573	0.150564	0.0733115	0.76349	0.61621	0.185414	-0.326883	0.698102	1.14982
VGF	-0.400237	-1.84047	-2.0591				0.860783	1.24523	1.32602				-0.768399	-0.703031	-1.34025	0.555344	-0.726417	0.294605	0.577272	0.956582	0.258163	0.65527	0.558152	0.550478
SEMA3F	1.61861	1.7353	1.20852				-1.08907	-1.30476	-0.987281				-0.236167	-0.135228	-0.0186957	-1.06282	-0.905655	-0.637615	1.37535	1.1823	0.748724	-0.540883	-0.37542	-0.575193
MMP9	-0.814166	-0.814166	0.612334				-0.814166	0.623862	-0.814166				-0.814166	-0.814166	0.389089	1.64028	-0.814166	1.01921	-0.814166	-0.814166	-0.814166	0.992398	2.3375	0.526986
PTGER2	1.7279	1.80143	2.04527				-1.62587	-1.26541	-1.16215				0.527296	0.397952	0.40022	-0.10496	0.0533423	-0.0660608	-0.472436	-0.272063	-0.533573	-0.375987	-0.731108	-0.343789
SERPINB4	-0.747531	-0.747531	-0.747531				2.16885	1.52081	2.11713				-0.747531	-0.747531	-0.747531	0.42086	-0.0500616	-0.747531	-0.747531	-0.747531	0.770196	0.241566	-0.747531	0.285968
SCAMP4	-1.67014	-1.57346	-2.0937				0.172192	0.0901178	0.400913				0.475641	1.16926	1.20888	0.044207	-0.227909	0.051756	1.25145	1.36389	0.88128	-0.516484	-0.66121	-0.366694
PTBP1	1.1805	1.31353	1.02182				-2.10871	-1.91271	-1.9714				-0.593183	-0.16986	-0.189452	0.235988	0.395491	0.44298	0.472975	0.631475	0.287966	0.372553	0.261912	0.328134
CCL16	-0.242536	-0.242536	-0.242536				4.12311	-0.242536	-0.242536				-0.242536	-0.242536	-0.242536	-0.242536	-0.242536	-0.242536	-0.242536	-0.242536	-0.242536	-0.242536	-0.242536	-0.242536
CXCR2	-0.791116	-0.791116	-0.791116				-0.791116	1.55786	0.834484				1.4023	-0.791116	1.17753	1.24064	-0.791116	-0.791116	-0.791116	1.21946	1.27001	-0.791116	-0.791116	-0.791116
ACVR1B	-1.07482	-1.10729	-1.48048				-0.302507	-0.264298	-0.274272				-1.17423	-1.2468	-0.978633	1.16433	0.709695	0.925535	0.174033	0.312537	0.242364	1.50426	1.51783	1.35275
PECAM1	-1.1497	-1.16412	-1.13274				1.79098	0.739838	1.11747				0.00594633	1.20579	-2.20209	0.0340381	-0.316226	-0.827731	0.197628	0.335169	-0.124035	1.32446	0.160508	0.00481094
PTGES	-0.247369	0.190113	-0.102138				1.10838	1.12664	0.536511				0.622108	0.620094	0.179824	-1.53656	-2.30918	-0.920236	1.07215	0.797821	1.16182	-1.03109	-0.0186355	-1.25026
RPS6KA5	0.0886352	-0.250308	0.738253				-1.5998	-0.277307	-0.725805				0.19289	-0.358632	-0.270998	-0.634939	-1.45102	-0.230449	-0.19576	-0.321476	-0.315625	1.79733	1.328	2.48701
AXL	2.21254	2.12816	1.9299				-0.109366	-0.216639	-0.222047				-0.279173	-0.172978	-0.194743	-0.114547	0.145797	-0.114303	-0.60379	-0.526083	-0.603899	-1.03785	-1.10265	-1.11832
BMP6	0.859303	0.227067	0.660493				-0.984155	-0.452484	-0.295891				-0.5895	-2.19841	0.313298	-0.0463617	1.79567	1.68612	0.666332	-1.03963	-1.51337	0.523771	0.199572	0.188186
CCL1	-0.242536	-0.242536	-0.242536				-0.242536	-0.242536	-0.242536				-0.242536	4.12311	-0.242536	-0.242536	-0.242536	-0.242536	-0.242536	-0.242536	-0.242536	-0.242536	-0.242536	-0.242536
CCL7	0.759903	0.740442	-0.660448				-0.660448	2.20319	1.76745				-0.660448	-0.660448	-0.660448	-0.660448	-0.660448	0.657075	-0.660448	1.79732	-0.660448	-0.660448	-0.660448	-0.660448
CD9	1.16615	1.00222	1.28144				1.53568	1.5383	1.38704				-1.10474	-1.17179	-1.32585	-0.750958	-1.06696	-0.851301	-0.143399	-0.127424	-0.228463	-0.541605	-0.248141	-0.350178
CD55	-0.500194	-0.67935	-0.524989				-1.69907	-1.91999	-1.89257				0.593139	0.389486	0.413022	0.200019	-0.198261	0.275888	0.525764	0.518627	0.599795	1.12355	1.45788	1.31726
CSF2RB	0.0880972	-0.938888	0.84948				1.63243	2.38141	0.0850778				-0.938888	-0.00365462	-0.938888	-0.938888	-0.938888	-0.938888	1.0553	0.327572	-0.938888	0.382686	0.712706	-0.938888
ETS2	-1.37848	-1.40825	-1.34122				-1.2562	-1.46427	-1.4576				0.42638	0.342437	0.486069	0.944297	0.850679	0.83119	0.467051	0.585106	0.440709	0.951038	0.92738	1.05369
TUBGCP2	2.04266	2.13549	1.9891				0.0804662	0.162313	0.241631				-1.22609	-0.837437	-0.975584	-0.129373	-0.290909	-0.175452	-0.745179	-0.299018	-0.604509	-0.862731	-0.096483	-0.408899
GEM	-0.858398	-0.725	-0.846884				-1.58432	-1.73308	-1.56361				-0.073119	0.0310631	0.0551952	0.200247	-0.0220173	0.293763	0.973752	1.0119	1.00775	1.21448	1.44186	1.17642
GMFG	1.52938	0.651039	0.894443				0.504073	-0.575488	-1.0154				-0.839852	-0.603435	-2.47506	1.13275	0.455375	-0.281275	0.0471768	0.549432	-0.658926	0.578346	1.2738	-1.16638
IGFBP1	-2.28162	-1.34885	-1.43928				1.19212	0.487794	1.17816				-0.476896	0.00620453	-0.169341	-0.754542	-0.459996	-0.722509	1.30132	0.984019	0.609157	0.6683	0.794763	0.431203
INHA	-2.6281	-1.95443	-1.33014				0.513457	-0.151545	0.23097				0.568776	1.33273	0.523312	-0.631488	0.139718	0.684998	1.04431	0.298516	0.0959713	0.11352	0.43221	0.717214
IQGAP2	-1.11531	-0.694603	-1.71947				1.8662	1.89501	1.52754				0.0858418	-0.0518248	0.15816	-0.131913	-0.549615	0.471349	0.0398759	-0.699525	-0.913476	0.804115	-1.15268	0.18033
ITGA2	-0.535117	-0.723342	-1.23377				-1.2374	-1.41352	-1.2985				-0.366558	-0.663865	-0.558636	1.16284	0.964504	1.14213	0.0547806	0.194107	0.33325	1.42786	1.33258	1.41865
ITPKA	-1.2337	-0.782118	-0.973939				-1.41692	-1.60593	-1.80855				-0.0357574	0.286606	0.276343	0.493991	0.400627	0.535494	0.81945	0.762634	0.548235	1.17029	1.30126	1.26197
JUN	-1.12219	-1.31144	-1.31999				0.187861	0.406802	0.304252				-1.73376	0.0726414	-0.280296	-0.774162	-0.903984	-0.367993	1.22216	1.74677	0.947399	0.804147	1.10169	1.02008
MMP2	-1.26438	-1.35682	-1.98129				1.59861	1.87226	1.84661				-0.869581	-0.0687497	0.206057	0.11561	-0.322764	0.0318715	0.00471379	0.3185	-0.233276	-0.157502	0.247404	0.0127378
NAP1L4	2.20178	1.81429	2.31244				-0.0119232	0.107788	0.0810022				-0.918577	-0.687625	-0.797938	-0.229028	-0.219486	-0.548789	-0.808456	-0.868671	-0.648919	-0.512018	-0.0525089	-0.213356
VEGFC	1.83368	1.76375	1.84022				0.645728	0.743601	0.668594				-1.27268	-1.39008	-1.13067	-0.600433	-0.652213	-0.720777	-0.119999	-0.16313	-0.322591	-0.391482	-0.469947	-0.261582
WNT2	0.63854	0.526371	0.825446				1.5095	1.73079	1.65709				-0.130955	0.689626	0.48319	-0.733374	-0.234397	-0.899739	-1.1113	-0.75047	-1.16508	-1.14186	-1.28819	-0.605195
IGF1	-0.476099	-0.476099	-0.476099				-0.476099	3.15401	1.88554				-0.476099	0.78206	-0.476099	-0.476099	-0.476099	-0.476099	-0.476099	-0.476099	-0.476099	-0.476099	-0.476099	0.843773
BEX3	0.989998	0.987663	1.45009				1.66398	1.63459	1.51043				-0.391834	-0.560114	-0.506472	-0.508725	-0.406439	-0.535247	-0.733619	-0.854024	-0.814085	-0.990033	-0.952453	-0.983706
CST4	0.443112	0.111374	-0.666601				1.94275	2.26041	1.9211				-0.666601	0.566908	-0.666601	-0.666601	-0.666601	-0.666601	-0.666601	-0.666601	-0.666601	-0.666601	-0.666601	0.0869444
IL10	0.512823	-1.05448	-1.05448				-1.05448	0.900833	-1.05448				0.772547	-1.05448	1.04877	1.8126	0.681595	-0.0210961	1.10874	-1.05448	0.663269	0.955789	-1.05448	-1.05448

## Sheet: Supplem. Fig. 3e
IL6					IL8					IL1a
Prol	Sen	Sen CCCP	Sen CCCP + mtRNA		Prol	Sen	Sen CCCP	Sen CCCP + mtRNA		Prol	Sen	Sen CCCP	Sen CCCP + mtRNA
1.08422	4.27251	0.503334	1.10304		1.12059	18.5186	0.991115	6.80566		1.12481	6.28928	1.50194	3.67499
0.922322	4.74116	0.591946	1.2597		0.892386	25.2641	0.604274	7.2101		0.889037	6.97093	1.07275	4.66614
0.543978	4.50208	0.532459	1.45359		1.06225	19.5817	1.02266	7.57761		1.03723	6.09102	1.36444	4.44906
